# Supplementary material for: Nuclear protein 1 is a cell death regulator in primary human airway epithelial cells and reduced in idiopathic pulmonary fibrosis
Source: Sci Rep. 2026 May 11;16:14728. doi: 10.1038/s41598-026-51510-1 (PMC13161242; doi:10.1038/s41598-026-51510-1)
Supplement: Supplementary file 2 — Supplementary Material 2 [file 41598_2026_51510_MOESM2_ESM.xlsx]

## Sheet: Tabelle1
Gene_symbol	Donor1_Mock	Donor2_Mock	Donor3_Mock	Donor4_Mock	Donor1_CSE	Donor2_CSE	Donor3_CSE	Donor4_CSE	log2FC	wald.q.value
37500	3.83753e+07	2.78261e+07	3.507e+07	3.70382e+07	3.87974e+07	3.01978e+07	3.36438e+07	3.70352e+07	0.0139106	0.639813
39326	2.14742e+07	2.26211e+07	2.22114e+07	1.94721e+07	1.93526e+07	2.11222e+07	2.05896e+07	1.85068e+07	-0.105155	0.0742186
39692	4.3885e+06	4.14097e+06	4.14344e+06	4.21782e+06	3.98922e+06	4.2025e+06	4.1621e+06	4.24535e+06	-0.0324947	0.598077
40057	8.41504e+07	8.60302e+07	9.40139e+07	7.35612e+07	6.39922e+07	7.40534e+07	7.69222e+07	8.54051e+07	-0.186311	0.0409469
40422	9.75089e+06	4.51102e+06	7.94206e+06	7.73355e+06	9.10773e+06	5.56921e+06	5.78366e+06	8.34309e+06	-0.00306631	0.709124
40787	5.80112e+06	5.39252e+06	8.65011e+06	6.39417e+06	5.64488e+06	5.95892e+06	7.45475e+06	6.92701e+06	0.00263439	0.709516
42248	5.08616e+06	4.60527e+06	4.50413e+06	5.38445e+06	5.91794e+06	4.17929e+06	4.33322e+06	5.08465e+06	-0.0253582	0.639813
5 SV	4.98663e+06	746417	1.05722e+06	1.41986e+06	1.84043e+06	909130	2.86558e+06	1.14679e+06	0.211427	0.548161
9913 GN	5.42578e+08	9.55761e+08	9.21587e+08	5.43732e+08	7.18724e+08	9.9853e+08	7.63734e+08	7.1267e+08	0.143965	0.41195
A2ML1	57825.2	106819	73467	103249	73477.3	140126	170241	118505	0.349751	0.242366
AAAS	178392	186460	682630	304020	207261	191693	451683	610202	0.111597	0.57689
AACS	222758	544626	173031	369476	472389	529906	307713	231288	0.178759	0.494067
AAMDC	68454	36807.4	27335.5	77478.7	187603	96252.1	46961.2	67983	0.483305	0.0540431
AAMP	11113.9	67401.6	10271.3	5867.29	7162.55	107787	34148.1	2479.78	0.104084	0.552884
AARS	1.44634e+07	1.48113e+07	1.13863e+07	1.3476e+07	1.81814e+07	1.57964e+07	1.35194e+07	1.0567e+07	0.106588	0.385005
AARS2	788780	427938	703442	475383	1.48779e+06	758762	257626	339678	-0.142816	0.639946
AARSD1	28086.2	162094	62782.9	30100.7	63213.7	159099	24452.4	13976.8	-0.148311	0.619458
AASDHPPT	545289	409068	419327	571893	578052	441732	492880	524657	0.0799464	0.517493
AASS	5310.18	42501.9	21288.9	5246.13	8006.56	6345.65	4201.66	2695.71	-0.194282	0.281918
ABAT	3.56643e+06	5.08993e+06	1.3009e+07	3.96312e+06	3.50167e+06	4.12518e+06	7.64049e+06	8.90704e+06	0.164568	0.595183
ABCA13	28275.8	21482.8	8582.98	26669	70407.4	28463.4	35034.1	10360	0.173461	0.453579
ABCB10	9019.57	165978	13816.7	14548.2	32954.2	44741.6	11476.1	14615.9	-0.0035901	0.713542
ABCB11	115902	12840.8	260010	486237	267370	114287	616618	560507	0.773888	0.0594379
ABCB6	466766	536847	346248	498256	709587	763551	487433	590177	0.410771	0.0265763
ABCB7	25561	303048	58430.2	35691.3	71046.1	92523.7	54214.6	30041.9	-0.0952266	0.62408
ABCC1	2.92834e+06	4.34135e+06	3.55693e+06	3.87717e+06	3.80441e+06	4.59231e+06	3.76957e+06	4.07311e+06	0.156448	0.152615
ABCD3	5.99322e+07	5.43918e+07	4.45731e+07	5.16796e+07	6.96269e+07	4.63875e+07	5.30816e+07	6.65229e+07	0.116076	0.355764
ABCE1	3.59128e+06	5.05622e+06	4.0691e+06	4.40112e+06	4.08725e+06	4.89832e+06	4.04616e+06	4.09209e+06	-0.00133608	0.712329
ABCF1	3.9749e+06	3.51186e+06	4.57848e+06	2.89334e+06	3.24594e+06	3.19952e+06	4.14258e+06	6.22058e+06	0.0106088	0.704357
ABCF2	534768	5.55353e+06	493858	275546	424432	4.99482e+06	296069	301329	-0.196071	0.485243
ABCF3	525276	471332	411229	578544	588360	546040	573072	653210	0.223799	0.012439
ABHD10	1.22513e+07	9.77345e+06	8.55581e+06	1.09376e+07	1.49065e+07	1.0825e+07	8.68727e+06	1.14362e+07	0.122385	0.352577
ABHD11	7.78309e+06	8.10551e+06	8.10395e+06	9.814e+06	8.49302e+06	8.30605e+06	8.23785e+06	1.00409e+07	0.0653214	0.490453
ABHD13	3.77923e+06	2.9566e+06	3.01218e+06	3.11943e+06	6.08614e+06	3.68461e+06	2.64182e+06	3.12512e+06	0.13169	0.484094
ABHD14B	2.76823e+06	2.97239e+06	1.42708e+06	3.07918e+06	3.63572e+06	2.89025e+06	1.2678e+06	3.01415e+06	0.005692	0.700282
ABHD16A	499945	550559	188452	386522	526686	447840	230912	454501	0.032537	0.672347
ABHD17B	65849.5	55246.1	44504.3	65331	90521.5	73025.3	60844.8	85497.5	0.243885	0.144796
ABHD6	326089	410892	170472	293379	448130	400354	158817	403139	0.0950357	0.595183
ABI1	5.95815e+06	5.08105e+06	6.60891e+06	4.92389e+06	5.50129e+06	5.57245e+06	6.11805e+06	5.34639e+06	-0.0190293	0.681831
ABLIM1	981570	548973	1.58322e+06	803205	551215	706719	1.11035e+06	1.38276e+06	-0.0144016	0.700488
ABR	163233	637577	346646	301221	131351	488429	275735	258066	-0.254965	0.310692
ABRACL	766387	451088	845085	766241	558115	345280	1.11111e+06	1.05096e+06	0.0780165	0.641462
ACAA1	4.24002e+06	5.0575e+06	9.02061e+06	5.82826e+06	6.28982e+06	7.08483e+06	1.01031e+07	5.44664e+06	0.280137	0.0578161
ACAA2	4.38112e+06	3.78083e+06	6.67441e+06	3.02854e+06	4.44668e+06	3.62336e+06	6.57538e+06	4.20753e+06	0.0704501	0.592568
ACACA	228637	439654	393291	361171	292156	330851	659786	311936	-0.0398826	0.676937
ACAD11	101896	90238	97950.1	166772	167488	42923.2	118528	160206	-0.0162936	0.704405
ACAD8	3.42773e+06	4.363e+06	4.44681e+06	5.53147e+06	5.59523e+06	3.48848e+06	4.81431e+06	3.59224e+06	-0.0304935	0.684008
ACAD9	3.86227e+06	6.73293e+06	4.6169e+06	3.93513e+06	4.99064e+06	5.22371e+06	4.88312e+06	4.71887e+06	0.112066	0.309796
ACADM	4.72366e+07	4.0125e+07	4.3545e+07	4.18543e+07	4.94388e+07	3.92096e+07	4.38352e+07	4.11145e+07	0.0046373	0.700282
ACADS	229826	560700	276840	744858	289784	498874	235170	208095	-0.163677	0.548606
ACADSB	5.75879e+06	4.50912e+06	5.12301e+06	4.50728e+06	7.06026e+06	4.32792e+06	5.48597e+06	5.68636e+06	0.141312	0.127724
ACADVL	8.34893e+07	1.15946e+08	9.78815e+07	9.08848e+07	9.23372e+07	8.8675e+07	1.10247e+08	9.73703e+07	0.0318507	0.61075
ACAP2	75176.8	96662.3	46046.6	78500.5	110496	134573	52771.9	64664.1	0.170874	0.398926
ACAT1	3.61912e+07	3.32907e+07	2.44772e+07	2.81423e+07	3.8958e+07	3.51517e+07	2.20426e+07	2.87795e+07	0.00166529	0.712115
ACAT2	1.98971e+07	2.33692e+07	1.75626e+07	1.74862e+07	2.36772e+07	2.10336e+07	2.01768e+07	1.75488e+07	0.062903	0.44098
ACBD3	6.26399e+06	8.60262e+06	8.2352e+06	7.18999e+06	7.06644e+06	9.05411e+06	8.64078e+06	7.5149e+06	0.0764445	0.403898
ACIN1	2.41556e+07	1.42533e+07	1.58763e+07	1.66849e+07	1.54811e+07	1.31434e+07	1.23919e+07	1.69563e+07	-0.2529	0.225657
ACLY	1.26156e+07	1.75422e+07	1.15521e+07	1.3571e+07	1.79187e+07	1.65987e+07	1.52198e+07	1.37018e+07	0.200777	0.0877808
ACO1	5.6326e+06	6.87981e+06	5.8962e+06	6.00396e+06	5.60737e+06	6.35586e+06	5.84344e+06	5.47869e+06	-0.0834916	0.36233
ACO2	2.75645e+08	2.25417e+08	2.52622e+08	2.40191e+08	2.89041e+08	2.50225e+08	2.51511e+08	2.33863e+08	0.0357577	0.545727
ACOT1	6.14515e+06	4.90513e+06	5.04163e+06	4.9504e+06	6.2312e+06	5.1933e+06	4.94082e+06	3.568e+06	-0.0737112	0.497488
ACOT11	0	0	326.31	0	390.611	0	347.878	0	-0.0138302	0.60996
ACOT12	189374	2.4657e+06	363738	257131	221756	3.54019e+06	238267	218041	0.0252788	0.689806
ACOT13	1.56326e+06	746403	446620	1.07293e+06	1.85897e+06	548119	870329	712729	0.131831	0.589162
ACOT7	1.31217e+07	1.44083e+07	1.20862e+07	1.21505e+07	1.72657e+07	1.37625e+07	1.73667e+07	1.13134e+07	0.169131	0.242366
ACOT8	303735	257286	280157	170748	281667	180598	277797	221488	-0.0765376	0.601146
ACOT9	3.68674e+06	5.40613e+06	5.17222e+06	4.64279e+06	4.85017e+06	5.16753e+06	5.65383e+06	4.66559e+06	0.130162	0.218656
ACOX1	1.13889e+06	1.21831e+06	1.97989e+06	1.42565e+06	1.66074e+06	1.33618e+06	2.43531e+06	1.70135e+06	0.293845	0.0383758
ACOX3	886080	493399	289785	370152	920363	516980	525497	622073	0.338798	0.147959
ACP1	3.60329e+06	2.70402e+06	2.83043e+06	4.70593e+06	4.15693e+06	3.05902e+06	3.56758e+06	4.65335e+06	0.203012	0.0774095
ACP2	2.91135e+06	5.0413e+06	4.8046e+06	4.32403e+06	4.33238e+06	4.71867e+06	4.83558e+06	5.27285e+06	0.181794	0.194603
ACP6	3776.98	11589.8	0	7135.58	10024.9	5561.14	8111.12	3666.94	0.00247441	0.709984
ACSF2	6.68359e+06	7.56228e+06	6.54098e+06	6.07969e+06	7.48495e+06	5.95034e+06	7.09341e+06	5.77424e+06	-0.0479141	0.552244
ACSF3	148.516	181463	4880.4	2266.83	10931.6	60965	1859.72	2555.77	-0.0571796	0.659488
ACSL1	5.37199e+06	8.61848e+06	5.41809e+06	4.27534e+06	7.31926e+06	7.37142e+06	6.31837e+06	4.16855e+06	0.074494	0.475528
ACSL3	2.20152e+07	3.06657e+07	3.23611e+07	2.60088e+07	2.32973e+07	2.68311e+07	3.9042e+07	3.01011e+07	0.107419	0.183357
ACSL4	417499	458935	423229	373838	396245	332793	596226	371579	-0.0767804	0.646426
ACSS1	577177	663800	124943	160235	566180	874688	102443	45915	-0.128373	0.60933
ACSS2	754586	874233	719537	816201	1.54955e+06	896505	820290	671873	0.137478	0.502831
ACTB	1.99029e+08	3.61113e+08	2.97927e+08	2.21998e+08	2.66899e+08	3.37448e+08	2.89619e+08	2.01657e+08	-0.0371716	0.653638
ACTBL2	128352	204706	166768	158669	270718	209201	183054	174188	0.243226	0.319641
ACTC1	2.92158e+07	3.74669e+07	3.45801e+07	2.62122e+07	3.17029e+07	3.37583e+07	3.27756e+07	2.29174e+07	-0.101841	0.383042
ACTG1	1.1902e+06	1.05647e+07	1.59665e+06	1.31419e+06	1.45783e+06	3.41364e+06	1.94046e+06	1.19804e+06	-0.108785	0.604013
ACTL6A	1.07211e+06	933717	946412	757232	678131	804630	630379	934760	-0.253318	0.316762
ACTN1	1.25334e+08	1.39518e+08	1.89934e+08	1.57773e+08	1.42751e+08	1.33455e+08	2.22885e+08	1.53575e+08	0.0743613	0.306332
ACTN2	22608.9	31389.8	42859.1	35784.9	30226.2	49791.8	21358	22664.9	-0.108084	0.478141
ACTN3	0	32.5582	13228.8	2395.74	3979.39	1216.96	5881.6	16997.4	0.0814342	0.458532
ACTN4	5.96662e+08	7.16609e+08	7.63152e+08	6.87898e+08	6.5033e+08	6.29394e+08	8.18099e+08	7.14832e+08	0.0269849	0.615052
ACTR10	1.50427e+06	688308	1.39247e+06	1.7004e+06	1.56664e+06	562022	1.37895e+06	1.31296e+06	-0.16258	0.313454
ACTR1A	1.44651e+07	1.3257e+07	1.58827e+07	1.6659e+07	1.49032e+07	1.67164e+07	1.83715e+07	1.55777e+07	0.116834	0.295932
ACTR1B	7.64806e+06	6.34258e+06	5.58407e+06	8.67122e+06	8.14978e+06	8.65026e+06	6.66225e+06	7.71353e+06	0.226463	0.395179
ACTR2	8.18097e+07	8.21017e+07	9.75256e+07	8.93518e+07	9.52231e+07	7.63486e+07	1.01489e+08	9.04729e+07	0.0502814	0.501084
ACTR3	9.36418e+07	1.15859e+08	1.08142e+08	1.01351e+08	1.0312e+08	9.6978e+07	1.16968e+08	9.9544e+07	-0.0188725	0.648681
ACY1	1.48094e+06	1.50248e+06	1.56486e+06	1.69005e+06	1.15767e+06	1.51115e+06	1.42149e+06	1.25989e+06	-0.240383	0.0574564
ACYP1	3.03889e+06	3.16149e+06	1.49401e+06	2.41186e+06	2.47047e+06	2.91084e+06	1.6855e+06	3.07153e+06	-0.0841476	0.615496
ADA	449996	840928	1.30253e+06	906105	709203	664785	1.72001e+06	967057	0.269199	0.289263
ADAM10	2.70277e+06	2.48003e+06	4.02488e+06	2.50076e+06	2.56573e+06	2.23511e+06	3.67524e+06	2.32488e+06	-0.113522	0.0939989
ADAM15	552098	1.33023e+06	866890	590054	468051	959470	556668	540815	-0.375054	0.0082681
ADAM17	0	37477.4	1485.14	0	0	5469.99	0	0	-0.073058	0.545306
ADAM9	597427	1.06677e+06	2.32137e+06	1.01114e+06	341898	570663	2.25969e+06	1.32877e+06	-0.179739	0.4467
ADAMDEC1	1.04564e+06	1.53306e+06	784335	593238	1.40167e+06	1.84021e+06	594528	488219	0.0879743	0.617923
ADAMTS1	42461.4	28615.6	99446.4	27865.1	70725.2	21698	97478.1	77407.3	0.146024	0.536937
ADAMTS17	1769.82	6585.34	2.60811	73.3007	1819.69	5506.38	54.5314	511.055	-0.0136286	0.629729
ADAMTS2	15711	27515.5	46271.5	97548.8	31357.6	32836.8	85138.7	92412.2	0.199464	0.296691
ADAR	3.68357e+06	3.92686e+06	4.10846e+06	3.94243e+06	3.30168e+06	3.37828e+06	3.8686e+06	3.73499e+06	-0.129888	0.081888
ADD1	1.34965e+07	6.99593e+06	1.11021e+07	9.74728e+06	1.14334e+07	7.87215e+06	9.93688e+06	1.1149e+07	-0.0288527	0.669164
ADD2	1.12127e+07	1.38144e+07	1.46346e+07	1.27365e+07	1.33127e+07	1.08713e+07	1.4462e+07	1.38844e+07	0.0327753	0.619594
ADD3	1.11267e+07	1.14179e+07	1.11015e+07	1.04204e+07	1.02327e+07	1.07161e+07	9.87521e+06	1.06705e+07	-0.0914824	0.452198
ADGB	22508.8	60729.9	57612.1	0	12820.3	6755.28	24904.1	33418.8	-0.0448785	0.680054
ADGRF4	17202.5	174592	69709.9	21230.2	31117.3	168183	53805.6	16455.9	0.00513827	0.710477
ADGRG2	349227	187847	456355	480302	207117	187122	655419	380306	-0.135932	0.549375
ADH1C	2.06005e+07	2.44694e+07	9.05221e+06	8.52707e+06	2.02458e+07	2.62837e+07	1.03628e+07	7.34677e+06	0.0318832	0.674354
ADH5	5.28473e+07	5.34674e+07	4.65935e+07	5.43045e+07	6.49737e+07	4.89296e+07	5.20857e+07	5.42906e+07	0.073411	0.389045
ADH7	1.49902e+08	9.89633e+07	1.20987e+08	9.62524e+07	1.66057e+08	1.17864e+08	1.13183e+08	1.07122e+08	0.096981	0.497488
ADI1	1.5539e+06	1.32826e+06	1.97508e+06	1.66208e+06	2.08061e+06	1.36426e+06	2.27618e+06	2.04691e+06	0.2172	0.132524
ADIRF	200563	122566	114097	134079	138814	84084.5	135830	228893	-0.0858776	0.604401
ADK	1.40155e+07	1.30183e+07	1.70529e+07	1.49448e+07	1.55911e+07	1.37377e+07	1.83009e+07	1.45633e+07	0.0551737	0.571699
ADNP	557778	232150	180412	290796	522872	274606	105096	332751	-0.112345	0.563516
ADPRHL2	1.15946e+06	972614	1.27957e+06	1.26666e+06	1.27619e+06	1.3166e+06	1.20212e+06	970685	0.0385686	0.661343
ADRM1	6.29292e+06	5.7555e+06	6.00693e+06	6.42726e+06	6.32183e+06	6.05334e+06	6.63558e+06	7.04461e+06	0.0792025	0.264103
ADSL	864486	2.07932e+06	661734	830182	987190	1.33157e+06	633383	699405	-0.169062	0.288894
ADSS	1.59582e+07	1.20175e+07	8.67233e+06	1.38536e+07	1.81519e+07	1.48673e+07	9.13729e+06	1.24412e+07	0.103327	0.338888
AES	50297.2	18962.7	18143	46974.1	27087.7	42096.4	14573.9	53386.3	0.00227188	0.712427
AFDN	3.49921e+06	2.93543e+06	3.38455e+06	2.58525e+06	3.1094e+06	2.40753e+06	2.70533e+06	2.94632e+06	-0.138197	0.33509
AFG3L2	8.028e+06	1.2211e+07	8.02387e+06	8.03781e+06	1.00399e+07	1.14762e+07	7.5273e+06	7.38485e+06	-0.0111873	0.673913
AGAP1	4.2488e+06	4.06711e+06	3.61959e+06	4.70554e+06	4.49933e+06	4.34381e+06	3.50381e+06	4.44422e+06	0.00437587	0.704804
AGFG1	1.49057e+06	2.20725e+06	3.08184e+06	2.1652e+06	1.61269e+06	2.46588e+06	3.18203e+06	2.38334e+06	0.109305	0.319991
AGK	1.10372e+07	1.0627e+07	7.03609e+06	8.1071e+06	1.04336e+07	8.15517e+06	8.06444e+06	8.62204e+06	-0.00257403	0.712115
AGL	2.46423e+07	1.45421e+07	1.55296e+07	1.79072e+07	2.74411e+07	1.58266e+07	1.24349e+07	1.50559e+07	-0.111616	0.494067
AGO1	17678	18963	1618.53	881.338	31829.9	0	3.02971	1974.28	-0.118824	0.489304
AGO2	95032.3	42088.4	124685	192598	332903	70212.5	156580	219612	0.621421	0.150704
AGPAT1	120013	230213	69878.3	115033	148266	194417	80207.5	134011	0.0408786	0.650347
AGPAT3	2.75416e+06	1.78596e+06	1.85156e+06	2.19061e+06	2.09146e+06	1.77306e+06	1.67344e+06	2.6798e+06	-0.105669	0.480601
AGPAT4	1.37018e+06	1.12251e+06	631855	1.02075e+06	1.06834e+06	812189	668484	1.13402e+06	-0.114357	0.589172
AGPAT5	3.93082e+06	2.86436e+06	3.08363e+06	3.01859e+06	3.48443e+06	2.64332e+06	2.74444e+06	3.31849e+06	-0.0853456	0.556464
AGPS	1.04638e+07	1.18767e+07	1.32458e+07	1.09609e+07	9.48958e+06	1.35247e+07	1.374e+07	8.7728e+06	-0.0650923	0.505122
AGR2	1.24126e+08	1.52662e+08	9.76225e+07	7.15015e+07	1.0553e+08	1.17359e+08	8.40124e+07	9.62496e+07	-0.0783222	0.563304
AGR3	8.67702e+07	6.52411e+07	3.65603e+07	6.81879e+07	9.9842e+07	7.31956e+07	3.79432e+07	7.47215e+07	0.113904	0.36116
AGRN	8.10907e+06	1.0218e+07	1.00071e+07	1.09103e+07	9.18351e+06	8.64626e+06	7.40982e+06	7.36938e+06	-0.293027	0.242366
AGTRAP	2.31414e+06	3.06305e+06	2.72642e+06	2.24341e+06	2.87654e+06	2.46756e+06	2.7785e+06	2.85044e+06	0.0723106	0.571644
AHCTF1	698616	89573.9	92913	286830	457463	88961.5	127242	256042	-0.138545	0.52464
AHCY	7.1977e+07	6.93574e+07	6.50898e+07	6.43983e+07	7.81185e+07	7.66145e+07	6.99781e+07	7.79967e+07	0.143575	0.378514
AHCYL1	3.42081e+07	3.75329e+07	3.7195e+07	3.39391e+07	3.62179e+07	3.44242e+07	3.89393e+07	3.63857e+07	0.0403766	0.556464
AHNAK	3.82866e+09	2.65243e+09	3.41002e+09	2.81024e+09	2.37406e+09	2.56503e+09	2.98692e+09	3.10113e+09	-0.116478	0.338888
AHNAK2	9.84731e+07	7.92699e+07	1.05513e+08	7.73253e+07	7.09397e+07	6.11751e+07	8.19575e+07	1.13693e+08	-0.189136	0.3305
AHR	5.90618e+06	2.57156e+06	4.36637e+06	4.4156e+06	5.03807e+06	3.03057e+06	3.28477e+06	4.89873e+06	-0.0652628	0.654867
AHSA1	3.95597e+07	3.7267e+07	2.49311e+07	3.78395e+07	4.59734e+07	3.84934e+07	2.64869e+07	3.87204e+07	0.0950563	0.251484
AIFM1	5.1904e+07	6.30058e+07	5.49029e+07	5.31003e+07	5.96885e+07	5.63548e+07	5.55317e+07	5.28022e+07	0.0190413	0.64487
AIM1	5.51521e+06	7.16255e+06	5.39255e+06	4.13489e+06	4.67798e+06	6.25032e+06	4.24861e+06	3.97228e+06	-0.204967	0.278583
AIMP1	2.95872e+07	2.6329e+07	2.54915e+07	3.09437e+07	3.28873e+07	2.65039e+07	2.7356e+07	2.81758e+07	0.0346396	0.578604
AIMP2	2.26209e+06	2.90138e+06	2.16769e+06	1.85512e+06	2.97914e+06	2.66027e+06	2.11628e+06	2.28254e+06	0.117937	0.269708
AIP	923158	1.1226e+06	1.04671e+06	1.31783e+06	1.06374e+06	1.61854e+06	843478	1.07733e+06	0.00652041	0.706882
AK1	4.77995e+07	5.10212e+07	2.60674e+07	4.16368e+07	5.42285e+07	4.82029e+07	2.49801e+07	3.85167e+07	-0.0156487	0.664506
AK2	7.26232e+07	7.33718e+07	6.23707e+07	7.04052e+07	8.29886e+07	7.12411e+07	6.45384e+07	6.79726e+07	0.0379062	0.538432
AK3	1.38529e+07	2.18105e+07	1.56996e+07	1.2345e+07	1.28023e+07	1.60093e+07	1.66112e+07	1.30745e+07	-0.0858186	0.3305
AK4	621731	1.34338e+06	717351	489514	781753	512669	980205	346652	-0.0906658	0.620819
AK7	2.26199e+07	1.50892e+07	1.6435e+07	2.14438e+07	2.41504e+07	1.95925e+07	1.55066e+07	2.19453e+07	0.0918287	0.384954
AK8	857564	1.20327e+06	325615	634102	1.10825e+06	1.40121e+06	257811	486585	-0.0325588	0.684008
AKAP1	435463	793968	690630	323919	595482	789713	646371	582634	0.163343	0.5754
AKAP12	458.195	1528.05	68.0388	402.973	10401.8	8406.66	4803.29	489.272	0.1225	0.126651
AKAP13	127699	117778	150410	163673	65816.7	62388	140316	180952	-0.31684	0.204615
AKAP17A	111575	16195.4	16577.9	21402.7	28198.3	23804.3	14375.7	25221.1	-0.0574355	0.631985
AKAP2	51723.2	0	9516.47	9289.54	3705.12	29767	20367.9	0	0.0389035	0.668147
AKAP8	1.0418e+06	1.43389e+06	544644	707304	1.39219e+06	1.07019e+06	692833	793661	0.130552	0.430357
AKAP8L	2.02588e+06	1.7265e+06	866963	1.46933e+06	1.97245e+06	1.59225e+06	800501	1.03934e+06	-0.298137	0.43209
AKAP9	624041	747407	385788	465245	552545	964511	315925	329585	-0.187493	0.409386
AKNA	629843	315146	83336.5	183564	466150	265582	94167.8	154244	-0.150682	0.493023
AKR1A1	1.05342e+08	1.10462e+08	8.80298e+07	8.24734e+07	1.22275e+08	1.11139e+08	9.12309e+07	8.34413e+07	0.0803212	0.339603
AKR1B1	6.65996e+06	5.51164e+06	6.26875e+06	6.1328e+06	7.38896e+06	6.17949e+06	7.99069e+06	7.18494e+06	0.223719	0.028831
AKR1B10	5.22667e+07	5.62209e+07	9.17093e+07	6.54675e+07	8.8792e+07	8.10151e+07	1.45978e+08	9.84384e+07	0.618318	7.6803e-09
AKR1C1	2.19249e+06	1.8512e+06	1.11911e+06	2.14356e+06	4.62824e+06	3.53832e+06	2.37308e+06	2.1755e+06	0.756498	0.00166682
AKR1C2	5.00704e+07	5.32762e+07	4.18731e+07	5.26726e+07	7.78786e+07	6.61223e+07	5.6615e+07	7.26472e+07	0.442442	1.84568e-08
AKR1C3	3.5941e+07	3.38421e+07	2.55393e+07	3.94008e+07	5.76984e+07	4.95583e+07	4.24385e+07	4.23586e+07	0.543691	0.00192238
AKR7A2	1.38089e+07	1.75876e+07	8.96073e+06	1.40788e+07	1.43002e+07	1.54848e+07	9.64954e+06	1.25505e+07	-0.0290562	0.660721
AKT1	266464	293122	210590	292043	384442	291230	271836	287633	0.194064	0.237136
AKT2	77666.7	75996.1	58503.2	72195.8	74361.4	68417.6	68441.2	65992.1	-0.0511901	0.593683
ALB	86186.6	58048	89032	576915	9734.21	254934	73828.9	218958	0.0179491	0.70659
ALCAM	6.6736e+07	5.35562e+07	4.88968e+07	7.03815e+07	7.82629e+07	6.02764e+07	4.57642e+07	5.62735e+07	0.0076546	0.695076
ALDH16A1	3.04168e+06	6.43702e+06	3.87334e+06	3.14919e+06	3.56904e+06	6.1125e+06	3.31599e+06	2.67164e+06	-0.069327	0.514901
ALDH18A1	9.85493e+06	1.79778e+07	1.24288e+07	1.01149e+07	1.34309e+07	1.16642e+07	1.29373e+07	1.34654e+07	0.103484	0.474793
ALDH1A1	1.3689e+09	5.46506e+08	5.72346e+08	1.02976e+09	1.58724e+09	7.45775e+08	5.79129e+08	9.64298e+08	0.119094	0.227405
ALDH1A3	4.48889e+07	6.70241e+07	1.13852e+08	6.8656e+07	6.01585e+07	6.6946e+07	2.10293e+08	1.09131e+08	0.446171	1.44884e-05
ALDH1B1	2.86331e+06	2.98712e+06	4.54833e+06	2.94181e+06	3.08997e+06	2.99757e+06	4.03717e+06	2.47955e+06	-0.084118	0.522951
ALDH1L1	1.85106e+06	1.32738e+06	1.21205e+06	1.58377e+06	1.83107e+06	1.19251e+06	1.1956e+06	1.76841e+06	0.0319844	0.668147
ALDH2	1.52518e+08	1.68162e+08	2.05944e+08	1.63845e+08	1.76193e+08	1.595e+08	1.90813e+08	1.42596e+08	-0.0398426	0.58826
ALDH3A1	1.4073e+09	6.18207e+08	3.27354e+08	7.35199e+08	2.03528e+09	1.12456e+09	7.81892e+08	1.5165e+09	0.956007	2.54186e-19
ALDH3A2	2.96995e+07	3.22978e+07	2.18042e+07	2.54119e+07	3.10505e+07	2.86336e+07	2.12259e+07	2.38902e+07	-0.0577119	0.557384
ALDH3B1	4.57799e+07	3.35976e+07	2.09098e+07	3.3941e+07	4.65694e+07	5.19529e+07	2.14225e+07	3.07753e+07	0.0759394	0.58992
ALDH4A1	2.36386e+07	2.74473e+07	4.2156e+07	3.52265e+07	2.77406e+07	2.78449e+07	4.10924e+07	3.21914e+07	0.0267582	0.631985
ALDH5A1	3.79639e+06	2.3861e+06	2.56802e+06	2.97439e+06	4.42299e+06	2.61237e+06	2.60068e+06	2.92666e+06	0.0920216	0.313906
ALDH6A1	4.19056e+06	4.39834e+06	3.50837e+06	5.00158e+06	4.94543e+06	4.07345e+06	3.55143e+06	4.92296e+06	0.0287179	0.645595
ALDH7A1	4.76532e+07	5.9334e+07	6.6251e+07	7.58527e+07	5.23966e+07	6.01114e+07	6.91451e+07	6.82685e+07	0.0197778	0.650347
ALDH8A1	47944.9	19408.5	25395.5	26328.8	83405.2	105547	33865.8	17446.1	0.321699	0.215365
ALDH9A1	3.01144e+07	2.71933e+07	3.05841e+07	3.4355e+07	3.5011e+07	2.95941e+07	3.35323e+07	4.34436e+07	0.13837	0.187147
ALDOA	4.89538e+08	5.28477e+08	5.83501e+08	5.54133e+08	5.67857e+08	5.40354e+08	6.14466e+08	5.86683e+08	0.0957443	0.120039
ALDOC	314198	515254	396159	164785	268279	248145	509896	314497	0.19917	0.588888
ALG11	1.60714e+06	1.32925e+06	1.05737e+06	1.28487e+06	2.3858e+06	1.64601e+06	1.37098e+06	883520	0.243525	0.323501
ALG2	4.25139e+06	2.34655e+06	4.93351e+06	2.66423e+06	1.77836e+06	2.78388e+06	4.41417e+06	3.71048e+06	-0.300191	0.463538
ALG3	151064	128444	95881.7	134622	212997	134842	95245.4	151147	0.0908937	0.513294
ALG5	163984	222071	239211	130930	241485	203330	228572	164954	0.150356	0.493072
ALK	1.28508e+07	3.59203e+06	8.00014e+06	8.22007e+06	2.03343e+07	5.57589e+06	7.48247e+06	6.54815e+06	0.233737	0.359849
ALMS1	8952.11	38354.8	12580.2	20458.5	26450.1	116825	3170.28	11000.1	0.0989051	0.589162
ALOX15	2.52095e+08	2.03989e+08	1.74522e+08	2.20468e+08	2.58778e+08	2.44116e+08	1.71224e+08	1.77641e+08	-0.0318228	0.652573
ALOX15B	799638	1.60936e+06	4.07256e+06	2.03952e+06	996437	1.24564e+06	4.02451e+06	2.6622e+06	0.139507	0.550273
ALPL	368084	2.77799e+07	1.83228e+06	1.01722e+06	317720	2.15621e+07	1.40064e+06	776355	-0.0510751	0.681831
ALYREF	5.90348e+07	3.70816e+07	3.09721e+07	3.55491e+07	3.68228e+07	2.63434e+07	2.69037e+07	3.63386e+07	-0.353949	0.143576
AMN1	0	12833.3	627.871	766.371	2782.39	6265.96	2928.69	0	-0.000139842	0.716614
AMPD2	10924.3	60420.5	36730	22019.7	990.708	56390.6	56319.2	35592	0.0686417	0.623266
AMPD3	44453.5	33996.5	22640.4	34880.9	50390.7	35704.6	30816.1	42013.7	0.0735554	0.467937
AMZ2	3.02464e+06	1.23924e+06	1.11244e+06	1.46191e+06	1.99078e+06	988365	1.0638e+06	1.41868e+06	-0.209115	0.0774095
ANAPC7	998103	799089	1.31336e+06	1.06237e+06	1.28821e+06	760341	701524	1.16127e+06	0.0121621	0.700282
ANGPTL4	33334.1	30092	22456.2	32312.7	49964.4	37594.4	43658.7	50725.3	0.263652	0.0742186
ANK3	8.77418e+06	1.09613e+07	9.73862e+06	8.63014e+06	8.5415e+06	1.00229e+07	6.75635e+06	6.90614e+06	-0.269044	0.00255032
ANKEF1	10072.4	5963.63	6613.89	15009.3	5345.79	3828.19	13224.7	14326.5	-0.0448574	0.56849
ANKFY1	3.98259e+07	2.69766e+07	1.77529e+07	2.00425e+07	1.63643e+07	2.10688e+07	2.56636e+07	2.0967e+07	-0.133744	0.555762
ANKHD1	649.551	16422.5	4890.8	7759.25	472.794	41408.9	4021.02	9077.17	0.0837012	0.468421
ANKRD12	946409	510948	884614	471629	47746.4	284793	886691	446938	-0.762716	0.352406
ANKRD17	134643	78181.3	95872.2	30432.9	95925.2	21582.2	50261.6	156124	-0.163074	0.589565
ANKRD22	2.36222e+06	3.09364e+06	3.33064e+06	3.20339e+06	2.42632e+06	2.79944e+06	3.8922e+06	3.7327e+06	0.0547285	0.571907
ANKRD28	121627	81450.3	87563.4	107856	224153	91170.2	118415	126792	0.301616	0.0800164
ANKRD31	0	229954	236132	17033.5	2662.58	172872	225963	39062	0.114205	0.559108
ANKRD34C	165857	455424	155369	234913	133015	319892	210256	154985	-0.126171	0.581427
ANKRD35	1.80005e+06	613872	64726.1	486448	2.37941e+06	1.27303e+06	302531	460542	0.829501	0.00648278
ANKRD42	0	4330.34	621.65	0	0	11148.3	27019.8	6089.24	0.15801	0.301427
ANKRD45	794265	842899	361538	772683	743648	978834	480203	886229	0.18627	0.362834
ANKRD60	1.19846e+07	1.54541e+07	1.54988e+07	8.3623e+06	1.0982e+07	1.50737e+07	1.03146e+07	1.51216e+07	0.189112	0.511951
ANKRD65	408689	3.17878e+06	52108.2	165209	383160	3.59013e+06	70990.1	208788	0.180549	0.452198
ANKS1A	281105	116349	213471	212762	345422	208070	219743	148945	0.105557	0.586134
ANKS1B	1.47466e+06	1.58276e+06	2.0274e+06	1.74245e+06	1.12442e+06	1.22485e+06	1.98286e+06	1.52744e+06	-0.234197	0.0512414
ANKZF1	120508	79798.4	18864.4	91385.3	79204.8	33820.9	121645	63447.1	-0.133618	0.617015
ANO10	842870	562772	1.24586e+06	885056	1.0069e+06	466065	1.46737e+06	1.29904e+06	0.127984	0.563858
ANP32A	4.48632e+07	3.17723e+07	3.7786e+07	3.85716e+07	5.0529e+07	3.96405e+07	3.171e+07	3.6431e+07	0.0790331	0.575361
ANP32B	1.33883e+07	9.20622e+06	9.62318e+06	1.24499e+07	1.43844e+07	1.12422e+07	8.88567e+06	1.17024e+07	0.0211064	0.668147
ANP32E	1.36846e+07	8.23295e+06	8.64298e+06	1.4062e+07	1.65211e+07	1.04901e+07	6.9625e+06	1.17487e+07	0.0173323	0.697642
ANPEP	1.18918e+06	1.31957e+06	3.38258e+06	1.9932e+06	1.23061e+06	1.72127e+06	1.49883e+06	843304	-0.37811	0.29517
ANXA1	1.86049e+09	1.53345e+09	1.63343e+09	1.98341e+09	2.00984e+09	1.59781e+09	1.58778e+09	2.02267e+09	0.0320852	0.587227
ANXA10	8.71611e+06	1.11492e+07	2.88039e+07	1.71143e+07	1.21385e+07	1.5256e+07	3.75028e+07	2.50696e+07	0.448427	0.00353185
ANXA11	1.20482e+08	1.30895e+08	1.29137e+08	1.16911e+08	1.31885e+08	1.35503e+08	1.36058e+08	1.19326e+08	0.0717158	0.171995
ANXA2	2.86215e+09	3.65353e+09	4.42355e+09	3.91216e+09	3.06575e+09	3.39741e+09	4.34819e+09	3.76462e+09	-0.0221842	0.615817
ANXA3	5.13435e+07	7.06526e+07	9.25093e+07	7.47787e+07	6.17143e+07	7.32657e+07	9.95031e+07	7.74973e+07	0.115454	0.07182
ANXA4	2.0297e+08	2.11484e+08	2.44821e+08	2.34223e+08	2.1022e+08	2.14874e+08	2.10571e+08	2.08282e+08	-0.0833776	0.295091
ANXA5	2.73331e+08	2.3016e+08	2.86348e+08	3.03638e+08	3.13799e+08	2.41315e+08	2.77338e+08	2.63218e+08	-0.00226077	0.709516
ANXA6	1.4196e+06	1.97057e+06	1.35725e+06	1.51774e+06	2.08349e+06	2.00076e+06	1.89564e+06	1.57092e+06	0.301328	0.0939989
ANXA7	6.01328e+07	5.79358e+07	6.60232e+07	6.34904e+07	6.64656e+07	6.61852e+07	5.87481e+07	6.10904e+07	0.0230772	0.598077
ANXA8	6.9429e+06	4.30071e+06	6.29005e+06	5.65709e+06	2.82765e+06	4.22994e+06	6.62026e+06	4.97266e+06	-0.155018	0.41414
ANXA8L1	1.32511e+07	8.2222e+06	1.71496e+07	9.59451e+06	1.45285e+07	8.22474e+06	1.71056e+07	8.95772e+06	-0.00158922	0.712762
ANXA9	796608	941309	1.46216e+06	1.04314e+06	405089	1.09802e+06	1.06588e+06	949260	-0.524417	0.0910404
AP1B1	1.25981e+07	1.78492e+07	1.32902e+07	1.10482e+07	1.79926e+07	2.03739e+07	1.29375e+07	1.29881e+07	0.228564	0.0069515
AP1G1	2.02877e+07	1.83219e+07	1.35965e+07	1.65071e+07	1.67126e+07	1.53858e+07	1.43174e+07	1.6418e+07	-0.0918194	0.371683
AP1G2	406556	326437	426598	397521	268930	264967	344840	457243	-0.206388	0.0812893
AP1M1	775031	710445	1.48256e+06	875413	566569	822641	1.01391e+06	1.3899e+06	0.00221078	0.714596
AP1M2	1.26022e+07	1.48857e+07	1.29432e+07	1.20592e+07	1.18781e+07	1.27462e+07	1.2668e+07	1.228e+07	-0.0723609	0.186464
AP1S1	3.80555e+06	4.65099e+06	3.65266e+06	3.57312e+06	4.34498e+06	3.95711e+06	4.25981e+06	4.32901e+06	0.1302	0.243976
AP2A1	3.2858e+06	6.70666e+06	4.52755e+06	3.33065e+06	4.9593e+06	4.92004e+06	4.203e+06	3.69589e+06	0.0685874	0.589162
AP2A2	2.23465e+06	4.53908e+06	2.22946e+06	2.60934e+06	2.11348e+06	3.53846e+06	2.34481e+06	2.96044e+06	-0.052573	0.595183
AP2B1	1.15402e+07	1.43056e+07	1.1449e+07	1.37795e+07	1.48464e+07	1.41005e+07	1.38196e+07	1.20417e+07	0.0912192	0.409912
AP2M1	1.66377e+07	2.17629e+07	2.01751e+07	1.72904e+07	1.58092e+07	1.77912e+07	1.99444e+07	1.99137e+07	-0.0366488	0.538432
AP2S1	406907	771096	841476	587541	498085	804432	710476	716230	0.0765243	0.586139
AP3B1	2.30301e+07	2.54874e+07	1.37111e+07	1.9276e+07	2.02834e+07	2.24749e+07	1.49555e+07	2.43524e+07	0.0670986	0.557591
AP3D1	1.66666e+07	1.55143e+07	1.39799e+07	1.44961e+07	1.56986e+07	1.25486e+07	1.25863e+07	1.6015e+07	-0.0936516	0.235264
AP3M1	2.23663e+06	3.14169e+06	2.66574e+06	2.8985e+06	2.99543e+06	3.03306e+06	3.28849e+06	2.83414e+06	0.131351	0.241809
AP3S1	143187	173858	148263	158643	141741	191699	185021	107763	0.0167603	0.697642
AP5M1	497419	389455	212596	306381	246079	355965	227817	266301	-0.216982	0.261201
APBA1	1.05994e+06	540789	399118	722096	851320	520724	250654	693524	-0.208313	0.41414
APCS	51363.6	19877.5	118671	46928.6	39124.7	38009.7	121414	45815.8	-0.00287088	0.712334
APEH	1.59171e+07	1.10849e+07	1.69104e+07	1.87736e+07	1.90479e+07	1.34958e+07	1.80915e+07	2.37567e+07	0.220549	0.0238953
APEX1	5.85595e+07	5.4661e+07	5.15079e+07	4.77434e+07	3.80936e+07	4.23684e+07	4.19475e+07	4.75713e+07	-0.3215	0.0356789
API5	4.33254e+06	4.16947e+06	4.55566e+06	4.57198e+06	4.70322e+06	4.6923e+06	4.12766e+06	4.57772e+06	0.0455969	0.598077
APIP	385230	635940	49820.2	123591	509298	556347	61276.4	75576.7	0.0932293	0.598475
APLP2	5714.18	3079.49	9126.87	8500.53	6224.97	2430.09	5224.58	4831.03	-0.0783651	0.19556
APMAP	1.49953e+07	1.49897e+07	1.90339e+07	1.99928e+07	1.57967e+07	1.37831e+07	1.92703e+07	1.93613e+07	-0.0191588	0.643191
APOBEC3C	1.60978e+06	1.63737e+06	1.49301e+06	1.50237e+06	1.58803e+06	1.45926e+06	1.29076e+06	1.65033e+06	-0.0617683	0.555762
APOBEC3F	28119.3	32905	17844.2	17674.2	26820.1	27831.7	18602.9	19044.7	-0.0378341	0.518145
APOD	334100	645114	927896	357589	238442	940568	868713	321220	-0.0459523	0.675328
APOL2	3.43032e+06	5.09075e+06	4.76743e+06	3.11267e+06	2.84553e+06	4.69374e+06	4.65058e+06	3.90088e+06	-0.0212058	0.673936
APOO	1.22843e+07	8.08478e+06	1.02463e+07	1.02602e+07	1.18056e+07	6.76386e+06	8.26024e+06	1.1574e+07	-0.11101	0.290074
APOOL	1.64664e+06	2.59655e+06	2.24796e+06	1.06903e+06	1.20304e+06	2.05135e+06	2.11002e+06	1.6117e+06	-0.0811708	0.589172
APP	500801	1.32425e+06	1.46745e+06	775828	481108	1.22579e+06	1.42093e+06	737132	-0.0817795	0.515334
APPL1	1.7899e+06	1.06956e+06	1.09215e+06	1.55873e+06	1.62008e+06	1.0929e+06	904946	1.13719e+06	-0.193364	0.235264
APPL2	2.42891e+06	2.04851e+06	1.25558e+06	2.95526e+06	2.31325e+06	2.0522e+06	1.41923e+06	2.30097e+06	-0.0982155	0.416486
APRT	7.908e+06	4.34435e+06	4.28151e+06	7.76193e+06	1.29938e+07	5.42852e+06	5.61218e+06	7.35482e+06	0.380545	0.0297725
APTX	105937	68268	37654.7	48967.9	132701	39754.4	29974.8	70595.3	0.00734228	0.706882
AQP3	1.72208e+07	1.51378e+07	8.40178e+06	1.6241e+07	2.01045e+07	1.66364e+07	8.02662e+06	1.32902e+07	-0.0547053	0.651818
AQP5	1.2948e+07	8.0922e+06	4.55489e+06	9.22433e+06	1.12055e+07	5.8243e+06	4.50862e+06	6.75839e+06	-0.390638	0.105372
AQR	138107	276729	145705	169116	206558	296558	104160	153125	-0.0474165	0.64487
ARAF	118867	131581	135597	105309	196642	146830	133403	141929	0.243917	0.235264
ARAP3	2120.77	12505.9	7502.8	3675.53	8182.24	6373.02	1570.59	5250.78	-0.0261124	0.629729
ARCN1	2.74321e+07	3.25412e+07	3.13051e+07	2.89536e+07	3.00644e+07	2.82795e+07	3.22265e+07	3.01305e+07	0.0137675	0.650999
ARF1	222859	163426	193697	217690	249732	196558	202007	338585	0.27133	0.142519
ARF3	1.58293e+07	3.40822e+07	3.30311e+07	1.43104e+07	1.19994e+07	2.68145e+07	2.58601e+07	2.44606e+07	-0.0717564	0.668147
ARF4	1.76868e+07	2.01221e+07	2.12134e+07	1.94982e+07	1.89481e+07	2.0788e+07	2.34465e+07	2.2262e+07	0.120344	0.132145
ARF5	7.9835e+06	9.41489e+06	9.0088e+06	7.97598e+06	9.4061e+06	7.5105e+06	7.60403e+06	7.71723e+06	-0.04866	0.616527
ARF6	6.79176e+06	5.85694e+06	4.92895e+06	7.15854e+06	8.87506e+06	5.24549e+06	6.12128e+06	6.30621e+06	0.077742	0.517493
ARFGAP2	291809	281484	325624	213743	267862	171130	197161	169495	-0.439141	0.122456
ARFGAP3	5.25932e+06	4.81323e+06	6.59946e+06	4.51889e+06	5.1869e+06	5.26386e+06	6.98556e+06	5.74354e+06	0.14783	0.113969
ARFGEF1	1.17021e+06	1.79254e+06	1.2244e+06	1.49896e+06	1.57513e+06	1.28334e+06	1.66508e+06	1.37615e+06	0.0471776	0.626466
ARFGEF2	1.43645e+06	1.93109e+06	2.56345e+06	2.59695e+06	1.71893e+06	1.58626e+06	2.9517e+06	2.82224e+06	0.0897661	0.498746
ARFGEF3	1.17107e+07	5.93214e+06	5.52785e+06	5.91665e+06	4.88249e+06	5.67948e+06	7.52136e+06	5.30338e+06	-0.0319777	0.67581
ARFIP1	6.9356e+06	6.3945e+06	8.61189e+06	9.49825e+06	8.56979e+06	6.66806e+06	8.73957e+06	9.86616e+06	0.111737	0.343578
ARFIP2	2.53342e+06	2.63569e+06	2.08441e+06	2.65528e+06	2.48823e+06	2.5051e+06	2.26513e+06	3.53623e+06	0.106417	0.511802
ARG2	147928	225408	135783	143207	145406	169045	155880	106153	-0.0877197	0.623943
ARHGAP1	1.50512e+07	2.2071e+07	2.58216e+07	2.38387e+07	1.83476e+07	2.03055e+07	2.87688e+07	2.43146e+07	0.07496	0.365501
ARHGAP18	2.79663e+07	1.7517e+07	1.20059e+07	2.24567e+07	3.56261e+07	2.17435e+07	1.46968e+07	1.62178e+07	0.208215	0.315246
ARHGAP27	4918.93	7419.42	2337.79	1071.47	3424.14	5222.91	2362.18	4152.27	-0.0194428	0.617923
ARHGAP29	1.15117e+06	390816	1.19728e+06	1.4155e+06	651908	645369	1.12957e+06	1.30192e+06	-0.142458	0.586134
ARHGAP32	8.43657e+06	6.35915e+06	5.21176e+06	6.52214e+06	5.88097e+06	4.33053e+06	6.63766e+06	6.59526e+06	-0.154486	0.491665
ARHGAP35	2.06513e+06	2.46874e+06	790434	2.28964e+06	1.7149e+06	2.14657e+06	983290	1.4128e+06	-0.308959	0.40836
ARHGAP5	368952	246076	289325	281831	264309	143956	159492	391209	-0.381069	0.11971
ARHGDIA	3.72479e+07	4.25361e+07	5.18616e+07	4.61125e+07	4.49077e+07	4.31284e+07	4.77394e+07	4.91422e+07	0.0741316	0.445567
ARHGDIB	2.3991e+06	4.47156e+06	4.55453e+06	4.20957e+06	2.9888e+06	4.90309e+06	4.91778e+06	3.59565e+06	0.0204822	0.673936
ARHGEF1	296751	148644	200058	280429	205973	63955.1	206349	223181	-0.362792	0.0668883
ARHGEF10L	25372.6	180105	55277.4	24332.4	31667	7396.65	84358	21318.8	-0.13762	0.57689
ARHGEF11	1.44074e+07	2.68437e+07	4.86146e+07	3.75007e+07	1.77836e+07	2.84159e+07	4.07958e+07	3.29293e+07	-0.0536118	0.661343
ARHGEF12	96809.1	201487	188820	72772.3	78737.5	144814	90065.5	101823	-0.208302	0.327829
ARHGEF16	6.62425e+06	8.14093e+06	6.98106e+06	6.66349e+06	6.24969e+06	6.8848e+06	6.70213e+06	7.02945e+06	-0.0680557	0.25702
ARHGEF2	6650.52	12816.6	13516.5	7793.56	14506.2	2921.06	17252	9877.63	0.020299	0.659488
ARHGEF37	11874.3	97049.4	15717.9	12238.4	56100.2	88039.1	23280.7	30416.6	0.269608	0.245227
ARHGEF4	1.05516e+07	5.83565e+06	7.70485e+06	9.60759e+06	1.6704e+07	9.00438e+06	5.25385e+06	7.91588e+06	0.0257777	0.700282
ARHGEF7	210923	91260.3	239159	159133	150881	105595	185063	182438	-0.105646	0.59138
ARID1A	2544.99	17031.2	3231.42	4640.21	4913.35	34026	1861.59	4009.3	0.056618	0.548161
ARIH1	53099.6	63116.1	122024	97349.9	166906	79629.3	94660.1	50835.9	0.0438758	0.673936
ARIH2	0	104607	393521	0	8395.67	124108	331665	6380.15	0.0416387	0.691748
ARL1	3.70237e+06	4.01321e+06	3.9212e+06	3.7612e+06	4.19036e+06	3.66809e+06	4.47697e+06	4.08977e+06	0.0976699	0.173094
ARL2	489007	100614	77559.8	211867	691366	409466	245205	366910	0.848504	0.0126263
ARL3	9.61383e+06	9.00965e+06	5.43132e+06	9.99015e+06	1.09875e+07	9.90798e+06	6.82819e+06	9.22742e+06	0.172094	0.216864
ARL4A	0	0	0	0	834.747	3182.16	0	0	0.0147855	0.618617
ARL6IP1	564496	863444	568440	545038	653358	890263	468064	664936	0.0489547	0.645379
ARL6IP4	457063	460216	317554	342221	208131	384403	253120	435457	-0.250299	0.475636
ARL6IP5	1.33733e+07	1.47043e+07	1.09618e+07	1.38344e+07	1.46675e+07	1.38809e+07	1.12424e+07	1.35763e+07	0.0167844	0.632256
ARL6IP6	367112	456334	179892	245835	341033	396295	170350	182914	-0.131278	0.498746
ARL8A	249272	257088	445864	101328	418600	135897	474785	89771.1	0.0528866	0.683512
ARL8B	7.83019e+07	1.02807e+08	9.42688e+07	1.1299e+08	6.43257e+07	9.75047e+07	1.11538e+08	9.9632e+07	-0.0699043	0.513753
ARMC10	923475	709609	1.3543e+06	928715	1.1082e+06	657028	1.07525e+06	1.29007e+06	0.0996384	0.48214
ARMC3	787092	334188	126149	354483	673303	516560	200219	286646	-0.04827	0.673913
ARMC4	2.28789e+06	1.00612e+06	795643	1.18202e+06	1.99793e+06	1.64216e+06	1.09453e+06	900825	-0.124496	0.589172
ARMC6	27656.1	63669.7	41009.7	62183.5	25999.3	62625.2	62993.4	46718.8	-0.017092	0.687468
ARMC8	42083.5	42647	33427.6	45164.6	31228.8	46783.5	53447.7	53783.4	0.0684282	0.589162
ARMCX3	269937	493727	617721	371779	414492	448671	1.18389e+06	454108	0.409576	0.0668883
ARMT1	346966	286917	193458	281283	414387	300709	293342	159227	0.07615	0.599912
ARPC1A	6.57633e+06	5.79832e+06	5.58397e+06	5.26421e+06	6.09011e+06	4.81132e+06	6.47883e+06	6.24063e+06	0.0430371	0.609156
ARPC1B	5.43238e+07	6.83327e+07	7.49168e+07	6.03744e+07	4.76378e+07	5.82504e+07	7.5491e+07	6.11884e+07	-0.0811348	0.206552
ARPC2	5.69695e+07	6.61846e+07	6.9656e+07	5.95835e+07	5.52933e+07	5.95938e+07	6.84342e+07	6.24883e+07	-0.0265422	0.522729
ARPC3	2.98113e+07	2.53665e+07	4.4646e+07	4.74898e+07	3.4686e+07	3.3284e+07	4.40225e+07	5.17821e+07	0.117901	0.493023
ARPC4	1.75907e+07	1.91924e+07	2.01771e+07	1.78437e+07	1.82559e+07	1.64391e+07	2.12792e+07	2.02269e+07	0.0401513	0.50009
ARPC5	2.5383e+07	2.61647e+07	3.76764e+07	2.66582e+07	2.36055e+07	2.25089e+07	3.51181e+07	3.12286e+07	-0.0484653	0.463538
ARPC5L	1.30481e+07	1.95635e+07	1.96299e+07	1.45625e+07	1.30361e+07	1.93653e+07	1.60236e+07	1.71096e+07	-0.0095963	0.686676
ARPIN	139734	94493.1	79084.9	141508	183017	103078	82498.5	67909	-0.0364309	0.660721
ARPP19	95788	106130	182257	22635	48784.9	40177.5	67535.5	50672.2	-0.370814	0.223305
ARRB1	132265	132891	33322.9	75469.5	84593.1	76485.7	19474.3	34347.7	-0.474727	0.0297725
ARSA	751697	206092	553699	276740	926675	361852	630100	148768	0.193178	0.415476
ARVCF	34155.9	110996	80913.5	43715.2	79622.2	166096	51734.3	58097.6	0.238307	0.183357
ASAH1	5.79176e+07	3.85031e+07	6.66842e+07	7.842e+07	7.1844e+07	4.69284e+07	7.75824e+07	7.28344e+07	0.196112	0.0297725
ASAP2	50296.1	46431.9	184816	130201	34699.5	39078.9	127081	69767.1	-0.316419	0.235264
ASCC2	1.90064e+06	1.09677e+06	2.3152e+06	1.71452e+06	1.03742e+06	566216	2.09593e+06	2.27576e+06	-0.350043	0.18243
ASCC3	677500	695266	521336	716713	735772	770978	508322	749836	0.0158367	0.689038
ASH2L	110102	115821	36589	79327	106216	114134	46997.3	23815.8	-0.101605	0.587345
ASL	790527	1.06165e+06	1.15829e+06	1.16356e+06	843683	1.08629e+06	1.36641e+06	1.06241e+06	0.0383695	0.631985
ASMTL	189441	65496	91244.4	278314	180581	122201	148682	171004	0.160289	0.565486
ASNA1	4.58931e+06	3.65209e+06	3.36722e+06	4.40185e+06	5.27851e+06	4.57286e+06	3.54005e+06	4.28818e+06	0.154809	0.0919461
ASNS	6093.61	11090.1	8247.38	14917.2	16712.4	7777.36	12474.9	3844.18	-0.0281203	0.64216
ASPH	6.0799e+07	7.56963e+07	1.00416e+08	7.541e+07	5.24949e+07	4.34635e+07	8.44216e+07	8.08292e+07	-0.240307	0.00142082
ASPM	14977.7	5488.21	0	2040.28	4329.89	5906.35	1169.51	1907.53	-0.0362366	0.584702
ASPSCR1	176781	16927	87116	121856	66310.5	60328.6	73261.9	191674	0.0868857	0.631985
ASS1	1.01e+08	1.44251e+08	8.49348e+07	8.82245e+07	1.11562e+08	1.14841e+08	8.165e+07	7.62254e+07	-0.132153	0.0754225
ASUN	2.60727e+06	699677	710697	2.23848e+06	2.66172e+06	1.10495e+06	778927	1.81762e+06	0.140427	0.584702
ATAD1	3.00828e+06	3.10283e+06	3.35634e+06	2.70212e+06	3.4564e+06	3.2097e+06	3.50302e+06	2.76969e+06	0.0844662	0.494686
ATAD3A	1.37166e+07	1.52796e+07	8.93276e+06	9.74741e+06	1.33927e+07	1.03098e+07	1.07465e+07	9.1845e+06	-0.0466077	0.639813
ATAD3B	2.05673e+06	2.11718e+06	2.49556e+06	2.0782e+06	1.82239e+06	1.81347e+06	2.82827e+06	2.14107e+06	0.0200534	0.671674
ATAT1	30664.5	4663.45	4546.64	9053.5	28060	6822.8	3093.69	8140.95	-0.0324264	0.599733
ATE1	137581	181745	147892	211813	118540	250905	157248	117383	-0.0515527	0.668147
ATF7IP2	29749.7	69002.3	168711	66956.8	81926.3	64010.8	74998.2	64356.3	-0.019919	0.697497
ATG16L1	517813	826347	844549	911609	699453	788570	843305	401838	-0.231776	0.502831
ATG3	981361	560279	705041	1.10285e+06	1.57797e+06	563714	864249	930261	0.208206	0.326995
ATG5	139138	415252	140150	180800	394029	334321	141486	211225	0.29342	0.309796
ATG7	357213	303517	439926	465830	469847	203440	528496	472347	0.0474072	0.64216
ATIC	4.71249e+07	6.54849e+07	6.05312e+07	5.56363e+07	4.98336e+07	5.79886e+07	5.80742e+07	5.50895e+07	-0.0383531	0.518822
ATL1	0	2453.62	48.9419	35.8467	0	3484.65	0	786.97	0.00241417	0.704695
ATL2	872229	1.69813e+06	1.49738e+06	1.18972e+06	1.1282e+06	1.51408e+06	1.7283e+06	1.1218e+06	0.0922634	0.367535
ATL3	1.21531e+07	2.31395e+07	1.69322e+07	1.37575e+07	1.41008e+07	1.98314e+07	1.78006e+07	1.73619e+07	0.112428	0.372074
ATM	4.82427e+06	5.09052e+06	7.2145e+06	8.30416e+06	7.55366e+06	5.75997e+06	7.60387e+06	5.72699e+06	0.082979	0.631985
ATOX1	7967.25	14558.2	11645.7	2228.46	3798.19	22447.4	19632.5	10147.7	0.0868438	0.514784
ATP12A	6.0402e+06	9.19317e+06	8.00329e+06	9.46596e+06	5.1934e+06	7.92429e+06	1.1124e+07	1.09736e+07	0.094606	0.522951
ATP13A1	1.19629e+07	1.21715e+07	1.12933e+07	1.20921e+07	1.39726e+07	9.98361e+06	1.30777e+07	1.33741e+07	0.0727346	0.393778
ATP1A1	2.38449e+08	3.08049e+08	2.9769e+08	2.60918e+08	2.62859e+08	2.83405e+08	2.67489e+08	2.63455e+08	-0.0280807	0.621557
ATP1B1	6.36947e+07	6.02264e+07	8.40163e+07	7.39238e+07	7.27894e+07	5.20594e+07	7.97573e+07	7.15795e+07	-0.0193618	0.659002
ATP1B3	2.06908e+07	2.07723e+07	2.24985e+07	2.18984e+07	2.62507e+07	2.27548e+07	2.40339e+07	1.99834e+07	0.0700048	0.549375
ATP2A2	4.05141e+08	2.69283e+08	3.3373e+08	3.36343e+08	3.88986e+08	2.36882e+08	3.47636e+08	3.99576e+08	0.00508902	0.70659
ATP2A3	87171.1	31554.6	7568.5	93008.4	66306.1	32224.6	16502.9	157401	-0.0136013	0.704026
ATP2B1	3.59952e+06	5.90219e+06	3.5965e+06	3.37169e+06	4.15611e+06	6.27229e+06	3.41921e+06	3.7572e+06	0.0947363	0.235765
ATP2B4	2.3848e+07	3.64274e+07	3.77003e+07	3.48331e+07	2.46758e+07	3.38037e+07	3.01446e+07	3.74916e+07	-0.0716101	0.518083
ATP2C1	1.29465e+06	1.90563e+06	2.06433e+06	1.50737e+06	1.54783e+06	1.57278e+06	2.07289e+06	1.9909e+06	0.0682553	0.601146
ATP5A1	7.93468e+08	8.30984e+08	7.41335e+08	7.48469e+08	8.29642e+08	6.74722e+08	7.25554e+08	6.67633e+08	-0.0938977	0.294238
ATP5B	8.13246e+08	7.01205e+08	6.77443e+08	7.17485e+08	9.1474e+08	6.58093e+08	6.52872e+08	6.86909e+08	0.00838081	0.689718
ATP5C1	7.06855e+07	7.58285e+07	6.58779e+07	7.0386e+07	6.9965e+07	6.15514e+07	6.64549e+07	6.69761e+07	-0.0762644	0.273657
ATP5D	2.88344e+06	1.94645e+06	3.16795e+06	2.53128e+06	3.31136e+06	1.75943e+06	2.28817e+06	2.54701e+06	-0.0677465	0.565441
ATP5EP2	5.98475e+06	8.71358e+06	6.93164e+06	5.86579e+06	5.37384e+06	7.07331e+06	6.38891e+06	5.63868e+06	-0.135279	0.205503
ATP5F1	4.95927e+07	6.32272e+07	5.37806e+07	5.18531e+07	5.75964e+07	5.54856e+07	5.61959e+07	5.29452e+07	0.0363748	0.572552
ATP5G1	57877.3	17392	96689.5	53349.4	81054.6	113406	71151	79370.9	0.321136	0.210459
ATP5H	1.0158e+08	1.01522e+08	1.20928e+08	1.06953e+08	1.10146e+08	1.06929e+08	1.10136e+08	1.03866e+08	-0.00147491	0.710843
ATP5I	6.84149e+06	3.65499e+06	6.61927e+06	6.64566e+06	7.47473e+06	3.4045e+06	6.68821e+06	6.51885e+06	0.0160328	0.679032
ATP5J	2.0722e+06	3.88827e+06	3.87413e+06	2.57135e+06	3.10248e+06	2.89533e+06	3.25759e+06	3.84345e+06	0.0804033	0.612251
ATP5J2	1.95866e+07	2.14193e+07	1.54736e+07	1.9196e+07	1.99296e+07	1.69588e+07	1.47265e+07	2.46198e+07	-0.00521937	0.709906
ATP5L	1.54467e+07	1.50829e+07	1.33568e+07	1.4613e+07	1.69975e+07	1.25365e+07	1.46302e+07	1.70395e+07	0.0583189	0.478215
ATP5O	4.23746e+07	3.12682e+07	3.54725e+07	4.05775e+07	4.95375e+07	2.95791e+07	3.84471e+07	3.94542e+07	0.0599586	0.466292
ATP6AP1	396799	286953	465113	286129	372904	302721	583307	450660	0.197396	0.407338
ATP6AP2	3.41902e+06	2.58124e+06	3.8051e+06	3.40305e+06	2.57279e+06	2.38074e+06	3.61002e+06	2.92452e+06	-0.164276	0.326538
ATP6V0A1	2.74969e+06	3.91591e+06	3.69437e+06	4.82321e+06	4.87414e+06	3.49348e+06	6.73492e+06	5.20703e+06	0.350459	0.229282
ATP6V0A2	7759.96	1127.45	4561.13	4773.85	9978.71	6439.72	13856.4	5353.68	0.0854454	0.437649
ATP6V0A4	925076	632606	317240	809612	767534	642751	360572	1.67164e+06	0.116242	0.589565
ATP6V0C	405756	219749	352049	272013	596924	286659	457969	645525	0.577218	0.0137638
ATP6V0D1	1.88019e+07	1.08241e+07	1.60106e+07	1.64047e+07	2.21519e+07	1.04466e+07	1.88519e+07	2.01673e+07	0.178459	0.119068
ATP6V1A	1.69403e+07	2.35407e+07	2.42932e+07	2.13525e+07	2.05377e+07	2.28193e+07	2.39735e+07	2.18459e+07	0.0601286	0.469829
ATP6V1B1	301097	388299	507892	740493	183739	289322	379368	1.12369e+06	-0.344932	0.37945
ATP6V1B2	1.52318e+07	1.91155e+07	1.90532e+07	1.83532e+07	1.7739e+07	1.76264e+07	2.1754e+07	1.88585e+07	0.0714538	0.355176
ATP6V1C1	1.398e+06	1.81936e+06	1.89768e+06	1.78971e+06	1.30152e+06	1.90697e+06	2.27186e+06	1.68848e+06	0.0347259	0.64487
ATP6V1D	908159	835612	442184	938581	1.06266e+06	669480	439320	1.20896e+06	0.102075	0.598077
ATP6V1E1	1.7664e+06	2.16026e+06	2.49478e+06	3.76577e+06	2.27167e+06	2.68768e+06	3.1981e+06	1.84766e+06	0.0545299	0.665033
ATP6V1E2	80816.4	65022.3	14455.8	70176.6	159869	68177.3	26766.1	83946.7	0.18907	0.498746
ATP6V1G1	3.71999e+06	6.72185e+06	4.55055e+06	3.49849e+06	3.79707e+06	5.8163e+06	4.34107e+06	3.83107e+06	-0.0234666	0.668147
ATP6V1H	1.99299e+06	2.82807e+06	1.85978e+06	1.96325e+06	2.85858e+06	2.77543e+06	2.40892e+06	1.78821e+06	0.142252	0.3185
ATP7A	253862	90089.9	116736	374765	537945	94660.9	114106	378987	0.222843	0.44098
ATP8B1	282712	294434	242845	242691	229493	328737	207790	124547	-0.281238	0.355111
ATP9A	1.20257e+06	1.54885e+06	1.49423e+06	1.58989e+06	1.15179e+06	1.44027e+06	1.88328e+06	2.07066e+06	0.118157	0.391899
ATP9B	1.75927e+07	8.16659e+06	1.79515e+07	2.2127e+07	2.01299e+07	7.86735e+06	2.48256e+07	1.6033e+07	0.0296708	0.662721
ATPAF2	2.14916e+06	2.31562e+06	2.4029e+06	3.00989e+06	1.41921e+06	2.60239e+06	2.88666e+06	2.43356e+06	-0.107127	0.502831
ATPIF1	5.11504e+06	3.4991e+06	2.41996e+06	3.10253e+06	4.67098e+06	4.02477e+06	2.54003e+06	3.00538e+06	0.0364901	0.647045
ATRN	1567.23	0	0	1534.79	864.69	9331.6	16770.2	5311.74	0.171649	0.0993548
ATRX	101879	55286	129813	126416	175892	37135.3	62310.3	218661	0.176275	0.548161
ATXN1	91678	192625	814786	530973	125397	196793	692023	746479	0.158258	0.493023
ATXN10	3.47985e+06	5.53004e+06	3.3625e+06	3.40328e+06	4.05835e+06	5.1978e+06	3.51411e+06	3.70121e+06	0.0838902	0.436803
ATXN2	2.62587e+06	793152	4.11514e+06	5.37207e+06	1.94249e+06	1.72295e+06	4.58082e+06	6.54513e+06	0.370979	0.26066
ATXN2L	2.40245e+06	2.09827e+06	2.40525e+06	1.55003e+06	1.98534e+06	1.8386e+06	1.91125e+06	1.99063e+06	-0.124484	0.403898
AUH	260919	169545	294066	409815	293857	207534	361089	356540	0.0654763	0.613875
AUP1	249206	450317	619894	466919	403489	287107	661827	498205	0.0436142	0.653268
B2M	7.58335e+06	2.16597e+07	1.27327e+07	9.28051e+06	7.06467e+06	1.6949e+07	1.18823e+07	9.18732e+06	-0.133845	0.287004
B4GALT1	344053	1.51318e+06	597086	427721	213022	1.37147e+06	529422	484588	-0.168198	0.355764
B4GALT4	3.79937e+07	3.73054e+07	4.09687e+07	3.84512e+07	3.44192e+07	2.92558e+07	3.94715e+07	3.60469e+07	-0.196265	0.271057
BABAM1	376995	325596	370018	374824	364658	501922	337590	215530	-0.167532	0.592806
BAD	0	0	0.632162	0	29556.7	6.38348	0	0	0.0555023	0.582406
BAG1	5.54428e+06	3.72843e+06	1.69166e+06	4.61801e+06	5.00988e+06	3.44939e+06	1.36682e+06	4.37657e+06	-0.11268	0.48829
BAG3	1.06616e+06	624950	1.86264e+06	931365	1.03111e+06	662961	1.41629e+06	1.1972e+06	-0.0201464	0.686838
BAG5	2.04931e+06	2.53689e+06	1.99093e+06	1.61882e+06	1.73001e+06	2.21687e+06	1.57533e+06	1.9634e+06	-0.101538	0.582646
BAG6	1.38227e+06	924254	1.19141e+06	1.3334e+06	2.01571e+06	885840	1.36104e+06	1.31192e+06	0.19081	0.301427
BAHCC1	487336	676886	567927	653210	758729	523707	538643	623489	-0.0176217	0.697497
BAIAP2	2.20165e+07	1.98276e+07	2.0169e+07	2.05988e+07	2.17633e+07	2.2e+07	1.74372e+07	2.28143e+07	0.0177472	0.659488
BAIAP2L1	3.42642e+06	3.75249e+06	2.85663e+06	3.12023e+06	3.28966e+06	3.64013e+06	3.05456e+06	3.34524e+06	0.0336949	0.620884
BAK1	280133	115736	562778	410542	140163	128617	612398	812569	0.0925091	0.650347
BANF1	9.2669e+06	1.00028e+07	6.05129e+06	1.08865e+07	9.80956e+06	7.42048e+06	5.59555e+06	9.11236e+06	-0.139508	0.373819
BAP18	2.71155e+06	1.25731e+06	1.27559e+06	2.21577e+06	2.75708e+06	1.37564e+06	977377	1.515e+06	-0.210808	0.172725
BASP1	1.99257e+08	1.92455e+08	1.26222e+08	1.831e+08	2.06177e+08	2.41345e+08	1.19356e+08	1.91357e+08	0.102607	0.415747
BAX	1.29441e+07	9.39481e+06	1.18211e+07	1.295e+07	1.14555e+07	9.66371e+06	1.30449e+07	1.27793e+07	-0.0162532	0.682613
BAZ1A	27314.4	71542.6	37991.1	44971.8	26013.6	22156.6	29338.6	34571.2	-0.228855	0.225657
BAZ1B	2.45672e+06	1.43912e+06	1.07658e+06	1.89046e+06	1.80827e+06	1.85386e+06	1.01814e+06	1.65572e+06	-0.128489	0.502831
BAZ2B	8.2584e+07	3.13005e+07	6.29304e+07	4.20729e+07	4.96191e+07	3.76836e+07	5.91264e+07	3.26257e+07	-0.244784	0.326995
BBOF1	68899.4	34204.1	31222.9	79917.7	59926	187869	25071.4	62544.7	0.148786	0.543287
BBS1	1.01532e+06	1.20001e+06	757273	1.10004e+06	1.47046e+06	1.26037e+06	1.22325e+06	918637	0.271825	0.194603
BBS2	70214.9	61225.7	30327.6	49136.7	79274.9	66266.4	34340.6	59636.3	0.0679166	0.44968
BBS9	31202.1	43948.3	2753.96	21210.5	107104	23364.4	2938.15	17973.4	0.0442747	0.669449
BCAM	1.03856e+06	671043	487354	894612	1.10844e+06	685965	299025	207988	-0.707018	0.0460263
BCAP29	114021	352345	252639	96420.4	88011.7	219847	194437	166596	-0.0858063	0.660407
BCAP31	7.40791e+07	1.02992e+08	8.56689e+07	7.82049e+07	7.88087e+07	9.18888e+07	8.77377e+07	7.85427e+07	-0.0050377	0.697252
BCAR1	505703	443706	442288	411988	446245	478968	311037	417907	-0.119218	0.335243
BCAS1	1.03412e+07	1.19682e+07	1.67481e+07	1.49874e+07	8.04619e+06	1.13379e+07	1.43154e+07	1.68034e+07	-0.15028	0.401205
BCAS2	902773	504088	557052	771684	846323	888113	602331	566083	-0.128546	0.629729
BCAT1	489586	261896	734327	328993	135700	310021	429450	404290	-0.230133	0.56541
BCAT2	1.33003e+06	1.32732e+06	632139	1.23538e+06	1.10253e+06	1.80127e+06	1.02853e+06	918354	0.0268472	0.696116
BCCIP	4.36963e+06	2.92638e+06	2.64313e+06	4.13354e+06	4.79612e+06	3.21224e+06	3.36516e+06	3.61145e+06	0.0927034	0.548161
BCKDHA	2.90853e+06	2.56398e+06	2.67719e+06	2.71156e+06	3.11127e+06	2.73203e+06	3.03572e+06	2.48621e+06	0.053289	0.558146
BCKDHB	1.54488e+06	1.27913e+06	1.38036e+06	1.40668e+06	1.68617e+06	1.43402e+06	1.59701e+06	1.25885e+06	0.113711	0.497488
BCKDK	283209	201850	93143.1	114944	243062	144180	118233	214699	0.106632	0.591139
BCL2L1	1.3044e+06	1.11783e+06	1.27036e+06	1.67559e+06	1.85039e+06	1.18841e+06	1.39966e+06	1.4114e+06	0.102075	0.592679
BCL2L13	1.35044e+07	4.03465e+06	5.98992e+06	8.80866e+06	9.47633e+06	4.37038e+06	8.97348e+06	7.95569e+06	0.0749015	0.593683
BCL9L	4902.86	8745.44	2.2671e+06	13581	3135.97	2782.09	508856	365843	0.0429755	0.700488
BCLAF1	2.88376e+07	1.81692e+07	1.83606e+07	2.22022e+07	1.9864e+07	1.60176e+07	1.4004e+07	2.18984e+07	-0.280822	0.235765
BCO2	265665	58267.4	23024.7	53912.4	62062.9	55440.8	25815	86751.4	-0.110671	0.610799
BCR	1.83852e+06	1.90128e+06	2.03619e+06	2.46154e+06	2.40123e+06	2.05465e+06	3.64547e+06	2.30468e+06	0.187649	0.323501
BCS1L	117179	426718	107301	163413	133215	337271	119826	121224	-0.0885778	0.614927
BDH1	4.53812e+06	3.66253e+06	2.2055e+06	2.81494e+06	3.75879e+06	3.61123e+06	2.08339e+06	2.86084e+06	-0.0788216	0.469355
BDH2	1.27873e+07	1.17379e+07	1.01349e+07	9.76712e+06	1.3642e+07	1.14852e+07	8.80136e+06	1.07827e+07	0.0235045	0.68597
BICD2	28611	37731.9	132509	77426.1	28034.3	77345.3	114967	69720.3	-0.0405145	0.662721
BID	2.989e+06	6.81215e+06	5.73449e+06	4.8671e+06	3.77194e+06	6.19147e+06	6.3254e+06	4.51411e+06	0.0518567	0.595183
biognosys	4.68811e+09	2.08017e+09	3.18121e+09	2.96879e+09	2.24866e+09	2.44321e+09	3.13067e+09	2.37256e+09	-0.182638	0.319426
BIRC3	42982.1	285656	105664	82691.4	134631	225819	243862	52331.2	0.242483	0.344244
BIRC6	634019	606888	638097	546592	813620	532788	648000	764135	0.173494	0.124952
BLMH	320093	289886	99010.5	397416	529416	262504	121168	227761	-0.0468205	0.669491
BLVRA	1.05466e+07	1.19844e+07	1.05464e+07	1.0812e+07	1.0935e+07	1.12209e+07	1.00308e+07	1.03081e+07	-0.0483843	0.548161
BLVRB	4.37729e+07	4.78202e+07	3.54978e+07	4.49584e+07	5.55398e+07	4.89946e+07	4.15615e+07	4.33554e+07	0.143886	0.267127
BMP1	717759	807187	2.50398e+06	1.01078e+06	1.10178e+06	820009	3.04414e+06	1.24828e+06	0.210685	0.314018
BMP5	7.15878e+06	8.23528e+06	1.57843e+07	1.45715e+07	8.6621e+06	7.79051e+06	1.46244e+07	1.31309e+07	-0.0409639	0.664044
BMS1	3.75955e+07	3.35293e+07	3.49772e+07	3.71983e+07	4.0758e+07	3.22229e+07	3.70714e+07	3.77861e+07	0.0394323	0.538432
BNIP3L	98451.6	34688	30421.7	65158.9	131155	60252.8	29257.8	47094.9	0.057731	0.598475
BOLA2	2.72915e+06	4.31351e+06	4.27965e+06	3.49436e+06	3.60845e+06	4.5469e+06	4.81259e+06	3.81347e+06	0.181068	0.282187
BOP1	2.44029e+06	1.32677e+06	1.37801e+06	2.89222e+06	2.88181e+06	994315	1.09971e+06	2.93701e+06	-0.0515843	0.668147
BPGM	209409	390859	417793	50075.3	161090	379271	385665	51847.7	-0.10595	0.529302
BPHL	1.1691e+06	1.4253e+06	1.09413e+06	1.21068e+06	1.11947e+06	1.1188e+06	1.12012e+06	1.22897e+06	-0.10783	0.317125
BPIFA1	2.11788e+06	1.9803e+07	1.7464e+07	2.87548e+06	2.68892e+06	1.32298e+07	5.63757e+07	3.10505e+06	0.51439	0.36116
BPIFB1	1.70151e+08	4.85652e+08	3.72116e+08	2.40115e+08	1.99821e+08	5.03872e+08	4.72852e+08	2.88962e+08	0.174	0.502831
BPNT1	9.04453e+06	1.28835e+07	8.9978e+06	1.03494e+07	8.48239e+06	1.25363e+07	1.12377e+07	9.7197e+06	0.0551833	0.554325
BPTF	30036.1	30257	4290.7	19337.9	23912.9	35072.8	8699.11	14650.5	-0.0200503	0.689806
BRCC3	22358	86967.5	27027.9	88153.7	45431	19468.5	21426.7	26023.5	-0.330432	0.306712
BRE	670156	523967	543699	663165	736179	572751	682422	614173	0.087457	0.48214
BRI3BP	2.01151e+06	2.31589e+06	1.64921e+06	763080	2.09605e+06	2.2931e+06	1.44609e+06	809180	-0.0293131	0.631985
BRIX1	6.49511e+06	3.08367e+06	2.46264e+06	4.55146e+06	4.75446e+06	3.16653e+06	3.29657e+06	4.91769e+06	0.0349232	0.649933
BROX	89091.2	163131	34447.5	51313.1	121603	249881	34084.2	59689.7	0.128058	0.557664
BSG	2.28448e+07	2.75192e+07	3.21452e+07	2.43245e+07	2.54004e+07	2.2947e+07	3.47692e+07	2.54204e+07	0.0101705	0.688604
BSPRY	108745	113302	102569	81166.8	82331.2	100895	130522	76161.4	-0.037019	0.6508
BTBD7	667581	517644	466866	446117	459152	432809	650257	544977	0.0255666	0.687372
BTF3	2.90285e+07	1.76806e+07	2.64793e+07	2.21767e+07	2.09269e+07	1.71283e+07	2.0148e+07	3.06176e+07	-0.145542	0.451556
BTF3L4	1.55782e+07	1.69669e+07	1.32307e+07	1.25688e+07	1.31552e+07	1.58109e+07	1.2666e+07	1.36932e+07	-0.099464	0.493785
BUB3	2.58765e+07	2.62307e+07	2.12453e+07	1.99216e+07	2.10705e+07	2.28757e+07	1.85535e+07	2.31798e+07	-0.123369	0.234081
BUD31	1.02772e+06	949322	552976	540845	646857	615168	367411	630738	-0.367293	0.0939989
BZW1	1.40856e+07	1.99862e+07	1.56918e+07	1.55569e+07	1.6904e+07	1.72288e+07	1.49632e+07	1.45996e+07	-0.0242472	0.660986
BZW2	165145	181373	186163	223570	251311	294335	230976	203651	0.312404	0.0405658
C11orf1	23068.1	5918.52	2164.88	15591.7	17076	7337.85	827.335	7233.38	-0.0901804	0.500243
C11orf16	6200.2	1096.87	2757.47	3954.29	2184.39	1555.12	1405.4	1517.84	-0.0699144	0.298625
C11orf52	68009.6	26217.3	30005.1	43286.1	60351.3	50583.5	21748.8	52501.8	0.037139	0.631985
C11orf54	6.58999e+06	3.62463e+06	2.60095e+06	3.70519e+06	8.36281e+06	4.50459e+06	2.42114e+06	2.7883e+06	0.0696226	0.565486
C11orf70	191957	359258	87761.6	139671	265073	190230	109545	189033	0.070752	0.665624
C11orf98	1.67513e+06	435919	298807	1.89856e+06	1.85988e+06	218248	294401	1.95156e+06	0.0302408	0.697497
C12orf10	6.75407e+06	5.2439e+06	4.11815e+06	6.6728e+06	7.4991e+06	6.02051e+06	5.15637e+06	5.92129e+06	0.126943	0.394714
C12orf29	111816	51391.9	286784	140269	126681	92129.1	198186	179713	0.163247	0.401865
C14orf1	419162	384882	158779	253024	316039	464552	166951	391102	-0.111556	0.623266
C14orf159	1.17643e+06	960338	1.04774e+06	3.1739e+06	1.59554e+06	1.0708e+06	815053	2.48266e+06	0.00233119	0.712762
C14orf166	8.35762e+06	6.14812e+06	8.65474e+06	7.99031e+06	1.03011e+07	7.15142e+06	6.86762e+06	8.23385e+06	0.0686847	0.478141
C14orf93	24939.6	22545.3	1530.06	4941.9	39120.4	2332.93	3051.36	22703.2	-0.00214177	0.714148
C16orf62	33895.4	29852.9	18644.7	43126.6	54121.8	49159.7	31151.1	63346.8	0.279809	0.0297725
C16orf89	7.26211e+07	3.31738e+07	5.73174e+07	4.56759e+07	4.02851e+07	2.1687e+07	3.50522e+07	5.69433e+07	-0.426431	0.0422553
C17orf75	10725.6	76450.7	13904.9	40010.7	22704	88369.5	27480.2	10519.5	-0.0158548	0.69782
C18orf32	441179	394252	542741	416043	284972	362438	408653	545133	-0.1551	0.405204
C1orf123	229061	231521	190528	264575	363012	358672	213664	68318	0.0261479	0.69782
C1orf158	770692	111023	92085.8	1.23195e+06	575049	169424	140624	471638	-0.0962678	0.661343
C1orf194	734732	305801	51675.5	275062	726864	187315	42344.1	166889	-0.335786	0.445567
C1orf210	4091.35	4311.75	0	1792.59	3095.16	16567.8	0	3942.87	0.0359735	0.627733
C1orf87	4.07798e+06	2.4866e+06	1.12526e+06	2.04346e+06	5.19004e+06	3.59117e+06	974718	1.94171e+06	0.0428537	0.669706
C1QBP	4.8434e+07	2.2033e+07	3.91071e+07	4.4839e+07	5.1408e+07	3.37649e+07	3.6228e+07	3.9645e+07	0.0559296	0.649714
C21orf2	308738	105598	59993.2	113836	209363	115085	61565.1	109351	-0.0908922	0.603394
C21orf33	7.81655e+06	6.22068e+06	5.93436e+06	5.4727e+06	1.08035e+07	8.7152e+06	6.2804e+06	5.29915e+06	0.252203	0.0135532
C21orf59	8.96482e+06	6.11763e+06	4.33073e+06	6.65542e+06	7.10206e+06	6.17874e+06	4.23192e+06	6.54474e+06	-0.0209256	0.691015
C2CD3	1358.14	4271.5	2466.15	2370.09	1871.5	3647.79	931.373	0	-0.0440818	0.417312
C2orf16	2.74143e+08	2.43613e+08	2.82649e+08	2.78538e+08	2.40915e+08	2.00093e+08	3.28119e+08	2.54511e+08	-0.134093	0.438449
C2orf47	372677	257774	392290	490272	516097	377328	396208	467288	0.187299	0.19556
C2orf50	55016.7	2518.4	262.205	62783.9	54402.9	732.361	0	1907.87	-0.227139	0.407338
C2orf54	48.6604	2780.09	496.252	13.0228	5.45362	3945.79	899.843	71.8089	-0.000361306	0.714765
C2orf70	236392	78410.3	43107.8	115420	134728	93251.8	77261.9	123231	-0.0613929	0.668147
C3	1.56959e+08	2.37136e+08	5.04236e+08	2.83023e+08	1.73367e+08	2.14744e+08	4.71696e+08	2.46587e+08	-0.0843402	0.542467
C3AR1	517.147	0	0	0	3229.91	0	965.375	0	0.00530546	0.689038
C4A	1.20286e+06	364145	838465	1.4168e+06	1.60393e+06	795371	1.00058e+06	1.11212e+06	0.324566	0.272487
C4orf19	2.41021e+06	703464	2.86281e+06	1.28614e+06	763848	282997	1.32938e+06	1.86311e+06	-0.666718	0.417312
C4orf32	37924.7	9376.1	55442.4	54577.7	59764.2	8149.44	63331.8	91568.4	0.173583	0.408945
C5orf22	14240.2	128.209	0	6598.25	22913.4	1219.49	13.3047	894.749	-0.0126926	0.674144
C5orf49	161072	775.239	27613.5	83368.7	143559	6566.57	5032.97	50010.7	-0.187323	0.537862
C5orf51	8830.15	0	3576.89	30710.2	0	30141.2	12552.9	39910.9	0.183371	0.348193
C6orf132	730584	544913	667508	623274	614744	737398	687113	436573	-0.0129409	0.708325
C7orf50	105885	264223	85273.3	212771	86357.1	158937	74626.8	222134	-0.234864	0.536937
C7orf57	894629	1.03592e+06	413788	614005	1.00455e+06	708844	818553	865242	0.126258	0.587975
C9orf116	1.9287e+06	909645	1.07361e+06	1.20336e+06	1.23821e+06	1.05117e+06	859782	925762	-0.252739	0.241809
C9orf135	420975	10925.7	44673.1	192065	218664	44505.1	78862.3	78813	-0.0494764	0.677152
CA13	64046.5	187387	691612	394246	77287.9	197619	667600	338947	0.0494748	0.668147
CA2	3.46197e+06	9.15695e+06	1.21265e+07	1.26534e+07	4.40509e+06	1.08605e+07	1.12836e+07	1.38189e+07	0.125294	0.4467
CA9	793420	1.02307e+06	261482	352940	415412	491329	427106	373026	-0.337362	0.314198
CAAP1	3212.58	13796.1	6062.16	0	54.5246	15497.7	90.7445	8058.32	-0.00667768	0.700488
CAB39	164942	575226	171641	300041	223026	614469	220359	429153	0.341903	0.154942
CAB39L	1.35582e+06	1.50602e+06	1.33022e+06	1.23574e+06	1.74708e+06	1.17361e+06	1.38134e+06	1.43876e+06	0.105629	0.412936
CACNA1B	789.113	2575.03	2599.19	48016.1	3325.89	3061.2	1347.19	1352.48	-0.0984099	0.493023
CACYBP	2.70151e+07	2.46823e+07	3.5554e+07	2.85161e+07	2.80611e+07	2.83807e+07	3.12354e+07	3.34647e+07	0.077608	0.571907
CAD	1.35318e+06	1.14086e+06	1.74245e+06	1.85064e+06	1.30337e+06	890970	1.85552e+06	1.49286e+06	-0.115784	0.535417
CADM4	809671	1.42553e+06	1.07403e+06	702999	793472	984418	777187	778462	-0.190797	0.179388
CALB2	281.539	13485.2	0	0	0	0	0	0	-0.050747	0.535786
CALD1	2.94715e+06	4.36201e+06	7.85492e+06	3.51021e+06	3.33636e+06	3.59933e+06	6.92317e+06	4.03904e+06	-0.0517714	0.653716
CALM1	1.58976e+08	6.46404e+07	9.54747e+07	1.25947e+08	2.04517e+08	1.08462e+08	8.94588e+07	1.35575e+08	0.350728	0.194603
CALML3	557192	32082.4	47055.1	53769.3	426832	73498.6	68299.3	88422.6	0.528401	0.251807
CALML4	39565.2	54302	46727.5	106484	37148.5	138513	32719.6	119771	0.198181	0.511522
CALML5	1141.22	2686.25	4600.84	0	0	2198.81	185633	0	0.0866995	0.614927
CALR	5.40887e+08	3.55499e+08	5.45893e+08	5.6248e+08	6.49308e+08	4.77212e+08	5.46797e+08	5.5104e+08	0.13957	0.433437
CALU	2.70325e+07	3.2611e+07	3.82446e+07	3.61762e+07	3.32907e+07	3.75835e+07	3.67969e+07	3.24235e+07	0.0582611	0.589047
CAMK1D	610634	653517	674717	1.72375e+06	903551	1.0389e+06	704572	1.28665e+06	0.278585	0.266409
CAMK2D	1.41864e+07	1.49108e+07	1.21591e+07	1.16663e+07	1.17365e+07	1.59384e+07	1.19138e+07	1.17722e+07	-0.0376457	0.598077
CAMK2G	796280	726536	1.52889e+06	612719	658830	665640	868478	792915	-0.149219	0.475528
CAND1	7.34552e+07	9.10238e+07	7.21056e+07	7.62223e+07	8.40276e+07	8.51084e+07	7.33536e+07	8.00821e+07	0.0511329	0.522951
CAND2	3.45134e+06	2.98256e+06	3.12505e+06	2.81566e+06	4.25445e+06	3.53808e+06	2.94345e+06	3.0225e+06	0.144003	0.36254
CANX	2.45133e+08	2.24604e+08	2.39354e+08	2.47486e+08	2.93194e+08	2.19368e+08	2.70238e+08	2.46817e+08	0.0971844	0.0578161
CAP1	1.65828e+08	2.14485e+08	2.86335e+08	1.78751e+08	1.35292e+08	1.71727e+08	2.72568e+08	2.51414e+08	-0.0758482	0.493023
CAP2	150522	120249	104709	143660	159579	129030	108116	145097	0.014164	0.681858
CAPG	4.95916e+07	5.91573e+07	6.48739e+07	6.02862e+07	5.17592e+07	6.02762e+07	5.43596e+07	5.59557e+07	-0.0654125	0.44968
CAPN1	1.61651e+08	2.04216e+08	1.47452e+08	1.70833e+08	1.93143e+08	1.94956e+08	1.59694e+08	1.85391e+08	0.116147	0.0910404
CAPN13	31267.9	161708	453854	81342.2	12411.3	29895.5	368714	54178.4	-0.494878	0.1321
CAPN2	1.87649e+08	2.33792e+08	2.71763e+08	2.38037e+08	2.10522e+08	2.05486e+08	2.7465e+08	2.21578e+08	-0.0217417	0.642646
CAPN5	1.36274e+06	918464	787102	1.64754e+06	1.0982e+06	906995	1.05676e+06	2.22693e+06	0.134201	0.491552
CAPN7	55027.7	23988.5	7033.91	1601.17	94543.1	28416.5	13542	1721.9	0.216755	0.282858
CAPNS1	1.11611e+08	1.31903e+08	1.33443e+08	1.34974e+08	1.26922e+08	1.42531e+08	1.29115e+08	1.29032e+08	0.0386934	0.549477
CAPNS2	269149	60002.5	334136	318469	357154	61983	297476	355346	0.0454393	0.645722
CAPRIN1	2.4004e+07	1.30459e+07	1.38468e+07	1.77652e+07	2.46434e+07	1.37093e+07	1.45645e+07	2.18354e+07	0.0971428	0.566188
CAPS	1.63576e+09	8.86784e+08	6.15498e+08	1.12832e+09	1.70748e+09	1.11613e+09	6.35621e+08	1.1741e+09	0.0937314	0.493023
CAPSL	2.69854e+06	1.90977e+06	1.01616e+06	2.75696e+06	3.23078e+06	2.71628e+06	1.00311e+06	2.91767e+06	0.0835929	0.613601
CAPZA1	1.04009e+08	1.18868e+08	1.12667e+08	1.23436e+08	1.1842e+08	1.20494e+08	1.18542e+08	1.16919e+08	0.0480954	0.451593
CAPZA2	2.22924e+07	2.58236e+07	2.40126e+07	2.4543e+07	2.45947e+07	2.30549e+07	2.3969e+07	2.18997e+07	-0.0467404	0.498746
CAPZB	9.32412e+07	9.45175e+07	1.00698e+08	9.95646e+07	1.03297e+08	9.75865e+07	1.0558e+08	1.03015e+08	0.0684128	0.354838
CARD19	294700	248066	377966	370756	398458	266647	284375	347505	0.0326514	0.676937
CARHSP1	751697	460357	154726	277566	1.18542e+06	839759	369014	47767.1	0.457028	0.337348
CARM1	422805	477109	543685	533451	579095	499279	624446	483541	0.159779	0.469829
CARMIL1	7.84438e+06	1.20889e+07	1.16847e+07	8.04303e+06	7.18478e+06	9.4349e+06	1.07138e+07	9.19226e+06	-0.0934661	0.380203
CARS	8.00456e+06	9.94944e+06	9.09696e+06	8.05108e+06	8.29671e+06	8.86996e+06	9.2925e+06	8.12908e+06	-0.0132827	0.673812
CARS2	1.08197e+06	2.06398e+06	2.39933e+06	1.98491e+06	1.10185e+06	1.97483e+06	2.43076e+06	1.89543e+06	-0.0340494	0.669706
CASC4	2.3812e+06	2.24264e+06	3.33417e+06	2.85862e+06	2.46002e+06	2.42458e+06	3.27113e+06	4.63359e+06	0.0952429	0.550273
CASK	5.52811e+06	7.76605e+06	7.53941e+06	7.27517e+06	5.75008e+06	6.59896e+06	6.46457e+06	6.17133e+06	-0.176714	0.102798
CASP1	7.23473e+06	5.10955e+06	6.41021e+06	6.58939e+06	6.21567e+06	4.6647e+06	8.16546e+06	7.30121e+06	0.0248072	0.668147
CASP3	1.53038e+07	1.7401e+07	1.58922e+07	1.43338e+07	1.6902e+07	1.49467e+07	1.52125e+07	1.58925e+07	0.0163569	0.68341
CASP4	17434.8	56750.5	201309	12642.5	4182.92	51095	84469.9	73085.4	0.0347143	0.69678
CASP6	39823.7	48228.9	55569.8	88772.8	106411	78720.7	76037.6	77521.5	0.328478	0.0842632
CASP7	1.61461e+06	1.46229e+06	800564	951589	1.34211e+06	1.48163e+06	983361	1.02619e+06	-0.0355361	0.67565
CASP8	24422.2	33125.8	8446.1	25446.3	62612.1	25925.3	39059.1	25922	0.189422	0.389099
CAST	1.29582e+08	9.22997e+07	1.13474e+08	1.24308e+08	1.17685e+08	9.61981e+07	9.3122e+07	1.12319e+08	-0.144586	0.531392
CAT	5.57858e+07	3.59048e+07	2.34311e+07	3.51475e+07	6.6196e+07	3.7403e+07	2.67605e+07	3.6098e+07	0.126435	0.218656
CAV1	2.33301e+07	3.39162e+07	4.86095e+07	3.51032e+07	2.48982e+07	3.35048e+07	4.63264e+07	3.19736e+07	-0.0496612	0.587345
CAV2	8911.5	3236.31	24665.3	8119.19	3553.52	10245.9	15825.5	7987.95	-0.0247004	0.665018
CBFA2T2	3.83951e+07	1.08001e+07	1.69693e+07	1.47073e+07	1.60878e+07	1.09037e+07	2.14447e+07	1.56668e+07	0.0156314	0.700282
CBFB	100772	311068	253930	292181	76792.6	442104	167379	252803	-0.159724	0.548161
CBR1	2.65384e+07	2.27849e+07	2.77333e+07	2.43421e+07	2.8289e+07	2.6939e+07	2.97042e+07	3.06488e+07	0.198519	0.0939989
CBR3	1.61104e+07	1.40423e+07	1.39716e+07	1.37135e+07	2.10913e+07	1.45177e+07	1.3637e+07	1.23913e+07	0.0874936	0.549477
CBR4	28481.5	107479	289217	28223.5	51482.9	40706.3	86399.7	123884	0.11765	0.629729
CBX1	5.49204e+06	3.03952e+06	2.87919e+06	4.71041e+06	6.25932e+06	4.00638e+06	3.1926e+06	3.65817e+06	0.117188	0.565099
CBX3	4.73471e+07	3.8349e+07	3.57612e+07	3.67637e+07	3.86461e+07	4.19503e+07	2.86256e+07	3.38039e+07	-0.148959	0.17163
CBX5	6.36993e+06	4.46973e+06	4.43646e+06	6.10558e+06	5.33994e+06	4.6122e+06	5.08e+06	6.02982e+06	-0.00335828	0.708325
CBX6	103033	98829.4	14181.9	20366.2	103273	59488.2	13162	30654.2	-0.0211335	0.687204
CBY1	93419.4	1.10232e+06	276813	86551.1	66507.6	1.14162e+06	99039.9	169276	-0.0903499	0.660574
CC2D1A	9.04977e+06	2.88966e+06	3.64638e+06	3.37247e+06	3.36535e+06	2.90615e+06	3.36041e+06	3.29125e+06	-0.173384	0.48783
CC2D2A	4.4749e+06	2.0101e+06	3.13936e+06	2.94319e+06	3.5381e+06	2.33446e+06	2.47073e+06	3.5107e+06	-0.0351704	0.669141
CCAR1	7.00596e+06	4.44039e+06	5.41387e+06	4.75006e+06	4.95668e+06	3.91274e+06	4.3556e+06	5.62166e+06	-0.175754	0.345679
CCAR2	2.421e+07	2.0349e+07	1.71646e+07	1.83271e+07	2.01808e+07	1.89835e+07	1.58601e+07	1.99579e+07	-0.111471	0.47999
CCDC114	3.60342e+06	3.00926e+06	1.20302e+06	2.7695e+06	4.33498e+06	4.17082e+06	1.29727e+06	2.19044e+06	0.0595939	0.631985
CCDC12	75952	123229	10671	11537.6	28610	70339.1	9508.26	23425.7	-0.0736075	0.660407
CCDC124	1.30804e+06	1.73703e+06	1.19749e+06	858713	813141	1.35504e+06	891904	1.01742e+06	-0.291163	0.222042
CCDC129	1.27453e+06	303573	419563	665512	730120	367018	434379	466202	-0.235332	0.295932
CCDC13	372733	189123	151968	238868	480450	181612	219732	128178	-0.00179853	0.714148
CCDC138	16347.8	7227.6	8514.7	8434.3	15151.9	7186.65	3741.65	14432.2	-0.0138259	0.670281
CCDC146	810263	974810	1.43523e+06	1.45752e+06	1.02905e+06	1.08241e+06	1.18172e+06	1.04098e+06	-0.0986855	0.586134
CCDC150	26886.4	648.467	21074.2	84531.8	0	4263.2	20085.9	33709.4	-0.204125	0.40836
CCDC151	4.24118e+06	4.28626e+06	3.39643e+06	3.45642e+06	3.83362e+06	4.46093e+06	3.59475e+06	3.29449e+06	-0.062889	0.591566
CCDC17	3.13298e+06	1.54515e+06	858739	1.42596e+06	3.22923e+06	2.00929e+06	1.01246e+06	1.40666e+06	0.127238	0.59525
CCDC170	2.85711e+06	2.55029e+06	1.04937e+06	1.97517e+06	3.21056e+06	3.66559e+06	1.19077e+06	1.66359e+06	0.104218	0.516801
CCDC173	1.831e+06	169057	169484	924420	1.49508e+06	264439	389189	687482	0.147338	0.583688
CCDC177	1.29562e+06	787395	1.7685e+06	964927	821626	353957	1.24966e+06	1.37608e+06	-0.141286	0.601146
CCDC181	367410	406949	556130	357999	313151	446590	460695	306981	-0.0884835	0.629516
CCDC187	745159	832020	337876	556391	673932	959920	315608	503197	-0.0286006	0.679795
CCDC191	471730	415933	388315	304250	249675	430991	389145	274898	-0.0973817	0.581853
CCDC39	1.11408e+06	881150	791416	1.06117e+06	1.27085e+06	1.01376e+06	719576	2.37603e+06	0.179727	0.409386
CCDC40	860622	508449	344650	674333	871061	779172	369800	569351	0.0682906	0.631985
CCDC43	948709	667862	822538	942719	626078	821484	629881	900329	-0.210415	0.269521
CCDC47	6.57517e+06	6.81858e+06	8.2593e+06	6.31722e+06	6.40722e+06	7.14173e+06	6.84431e+06	7.18945e+06	-0.0258404	0.669706
CCDC51	29563	13626.1	57679.1	63132	67639.4	32592.5	41273.3	58834.7	0.143631	0.510456
CCDC57	608.54	941.957	0	384.383	493.383	527.632	3489.35	338.962	0.000277393	0.714932
CCDC58	2.15735e+06	1.73215e+06	2.41341e+06	2.00063e+06	1.90564e+06	2.12386e+06	2.27687e+06	2.47589e+06	0.0787406	0.589172
CCDC6	2.21906e+06	2.4489e+06	3.50744e+06	2.54499e+06	2.29776e+06	2.69084e+06	2.90815e+06	2.32899e+06	-0.0416106	0.639813
CCDC61	49861.6	37019.7	4498.23	14456.9	24847	66421.1	2961.21	8383.78	-0.0819224	0.580016
CCDC65	5336.6	448.591	0	340.925	2426.66	0	0	1182.27	-0.0306695	0.557398
CCDC77	151547	95564.7	93868.2	65731.1	90751.3	66800.2	71346.8	43889.4	-0.362475	0.0238437
CCDC78	40390	33972.7	15220.3	19408.1	44425.7	38469.8	14430.4	18490.9	-0.00751625	0.69782
CCDC85B	385128	319213	467209	268765	247451	299373	386182	390785	-0.0996178	0.488414
CCDC87	773401	1.0833e+06	393280	627340	955758	793537	499612	545155	-0.0757633	0.620787
CCDC88C	2.43695e+06	1.3613e+06	1.7716e+06	2.3885e+06	3.5915e+06	1.36301e+06	1.42941e+06	1.92025e+06	0.0499777	0.665485
CCDC93	68519.9	163384	167107	160371	72548.1	138103	171140	143147	-0.0976689	0.56816
CCL20	1.59826e+06	424951	1.09639e+06	1.10845e+06	1.80387e+06	388285	1.26542e+06	2.01616e+06	0.372942	0.223951
CCNDBP1	0	3732.71	0	1449.81	4678.8	0	8298.62	7622.89	0.0797706	0.369676
CCNT1	74459.3	58338.8	5041.23	34534.7	14130.4	38033	3911.74	22816.2	-0.303618	0.21329
CCNT2	2.41203e+06	2.43069e+06	1.91147e+06	2.5207e+06	3.07322e+06	2.00845e+06	2.07678e+06	2.5578e+06	0.0655029	0.545727
CCNY	91105.9	104517	49620.9	124958	145160	43182.8	194812	113887	0.228456	0.398926
CCS	1.86918e+08	1.96886e+08	2.26164e+08	2.40517e+08	1.79159e+08	1.84024e+08	2.23152e+08	2.49396e+08	-0.0496167	0.584702
CCT2	1.55935e+08	1.49338e+08	1.38614e+08	1.61279e+08	1.7633e+08	1.63862e+08	1.40875e+08	1.47293e+08	0.0555801	0.306872
CCT3	1.83579e+08	1.73116e+08	1.51361e+08	1.82634e+08	2.05822e+08	1.8051e+08	1.56221e+08	1.55666e+08	0.023663	0.617761
CCT4	8.97704e+07	7.68659e+07	8.00468e+07	9.21761e+07	1.06747e+08	8.17955e+07	8.43111e+07	9.40823e+07	0.109256	0.0882497
CCT5	9.57853e+07	8.7188e+07	8.31901e+07	9.73762e+07	1.12544e+08	9.44511e+07	8.32378e+07	9.40956e+07	0.0781411	0.222042
CCT6A	7.55858e+07	7.56694e+07	6.94389e+07	8.41139e+07	8.73507e+07	8.27754e+07	7.41198e+07	7.35767e+07	0.0625012	0.405188
CCT7	9.46714e+08	9.21016e+08	1.16888e+09	1.21923e+09	9.23127e+08	9.83279e+08	9.92528e+08	1.29802e+09	-0.0342815	0.64487
CCT8	1.59e+08	1.86074e+08	1.62947e+08	1.69088e+08	1.77771e+08	1.74427e+08	1.64373e+08	1.77314e+08	0.0377651	0.580016
CD109	6.81763e+06	1.04616e+07	1.71714e+07	1.64431e+07	9.13287e+06	1.3388e+07	1.6082e+07	1.46236e+07	0.120311	0.475636
CD151	842526	1.98054e+06	1.82945e+06	1.19944e+06	826706	1.80454e+06	1.63693e+06	1.46081e+06	-0.0255085	0.665624
CD164L2	60985	95949.5	53546.4	143580	147007	100711	110951	115383	0.181006	0.463538
CD276	100712	60676.7	355445	116053	67715.7	119676	341993	157101	0.188579	0.446798
CD2AP	7.10303e+06	3.94507e+06	5.41342e+06	5.903e+06	5.78772e+06	3.32947e+06	5.17167e+06	7.56891e+06	-0.0861547	0.595183
CD2BP2	1.74356e+06	1.63147e+06	920981	1.66457e+06	1.73248e+06	1.75203e+06	737426	979268	-0.267344	0.387621
CD38	15842.3	14135.7	15341.8	7003.03	9669.6	29358.4	3331.33	4413.04	-0.0883906	0.502831
CD44	3.35116e+07	5.52311e+07	8.14821e+07	5.51187e+07	3.8284e+07	4.68019e+07	7.34601e+07	5.47958e+07	-0.0264577	0.662623
CD46	3.86424e+06	8.2061e+06	4.98886e+06	4.30293e+06	4.18047e+06	7.46338e+06	4.72901e+06	3.8257e+06	-0.0771781	0.355764
CD47	9.40369e+06	1.0934e+07	1.43825e+07	1.13345e+07	9.44211e+06	8.81906e+06	1.3556e+07	1.13327e+07	-0.0866132	0.277602
CD55	59092	208571	99583.1	85816	45064.3	167879	121488	75738.4	-0.104539	0.555762
CD58	1.03008e+06	3.3792e+06	3.32787e+06	1.87366e+06	868964	2.92693e+06	2.09424e+06	2.51801e+06	-0.229587	0.447904
CD59	6.47971e+07	1.15944e+08	7.96757e+07	7.95873e+07	6.71953e+07	1.10763e+08	8.92584e+07	7.70717e+07	0.0168882	0.674354
CD63	1.33794e+07	1.95315e+07	2.40616e+07	2.02464e+07	1.2498e+07	1.71526e+07	2.1184e+07	2.14576e+07	-0.0843865	0.516019
CD74	5.37866e+06	8.70185e+06	5.18268e+06	3.78336e+06	7.4095e+06	7.28066e+06	6.41441e+06	2.98853e+06	-0.00569999	0.711347
CD81	2.69011e+06	1.02975e+06	974711	1.82749e+06	2.68252e+06	1.16331e+06	1.04606e+06	928614	-0.180777	0.522951
CD82	8.55405e+06	1.5073e+07	1.76323e+07	1.2961e+07	9.02694e+06	1.29975e+07	1.51076e+07	1.11245e+07	-0.12872	0.216864
CD9	4.43158e+07	3.75132e+07	3.96098e+07	4.41805e+07	4.96114e+07	2.92895e+07	4.08636e+07	4.78433e+07	0.00319428	0.70825
CD97	2053.21	1504.32	2970.58	2182.14	7096.69	6195.96	984.031	0	0.00669516	0.684896
CD99	3.18928e+06	2.69981e+06	1.60017e+06	2.33183e+06	3.69267e+06	2.7625e+06	1.15081e+06	1.49217e+06	-0.221544	0.412068
CDA	1921.89	1449.09	23144.3	491.206	120.428	0	52604	1130.17	0.00184061	0.714148
CDC16	27837.9	912.16	4913.71	23145.4	38742.9	5580.33	16910.7	28039	0.147253	0.354888
CDC25A	485575	382943	479507	469193	467171	455514	425803	428800	-0.0385509	0.655102
CDC37	1.78252e+07	1.97008e+07	2.1343e+07	2.0114e+07	2.01115e+07	2.05652e+07	2.20297e+07	2.14966e+07	0.0916015	0.106592
CDC40	501155	442985	542902	861699	1.12571e+06	224546	749941	641258	0.119223	0.668147
CDC42	4.94421e+07	6.03558e+07	6.02015e+07	5.78372e+07	5.71954e+07	5.86004e+07	6.33209e+07	4.94843e+07	0.0119012	0.673936
CDC42BPB	368341	468739	376091	420823	455162	439782	545089	568210	0.267759	0.0238953
CDC42BPG	8.61593e+06	1.1001e+07	1.01915e+07	8.89323e+06	7.77604e+06	6.73696e+06	6.98991e+06	1.0765e+07	-0.264678	0.121607
CDC42EP1	0	442399	6051.6	0	1087.97	1041.31	3181.32	1817.65	-0.378418	0.306749
CDC42EP4	267360	235208	711652	78936.2	16034.2	156313	200000	313679	-0.581899	0.264103
CDC5L	4.34435e+07	2.97476e+07	4.68308e+07	4.37822e+07	2.83173e+07	2.41324e+07	4.20413e+07	5.19573e+07	-0.152355	0.306749
CDC73	71854	40460.4	27953.6	25026.7	29823	49578.5	20657.1	22392	-0.0646625	0.635592
CDCP1	207530	71808.9	24858.1	34720.4	183702	42991.9	99994.4	95210.7	0.35503	0.217893
CDH1	8.66845e+07	6.31031e+07	7.00628e+07	9.10219e+07	9.22579e+07	7.46535e+07	7.06204e+07	7.91171e+07	0.0220157	0.650347
CDH13	867848	520029	605628	487480	598184	404202	462140	614659	-0.241679	0.210459
CDH26	5.81074e+06	4.35076e+06	5.8518e+06	7.7727e+06	6.34445e+06	4.01929e+06	7.58005e+06	6.1178e+06	0.0157376	0.696731
CDH3	4.80509e+06	6.16235e+06	4.67658e+06	4.46696e+06	6.10199e+06	5.11395e+06	4.2571e+06	3.28033e+06	-0.181867	0.253655
CDIPT	567801	607391	398290	479489	580413	450106	426207	806472	0.0553869	0.650106
CDK1	717435	671974	460023	636521	886512	813373	452437	593978	0.06446	0.617059
CDK11A	5.20686e+06	1.91403e+06	1.56128e+06	2.56475e+06	3.08339e+06	1.46278e+06	1.78652e+06	2.62024e+06	-0.13009	0.550273
CDK12	318052	362092	379982	399307	322971	399206	335867	392038	0.00977098	0.697642
CDK5	264720	235968	147832	294169	292739	233797	155154	315398	0.0650174	0.550273
CDK5RAP2	20500.2	19847.3	14596.4	32662.7	55020	38973.2	12921.4	3905.91	-0.0474832	0.660721
CDK5RAP3	5.80895e+06	5.80002e+06	5.42896e+06	6.36805e+06	6.7111e+06	5.37161e+06	5.52366e+06	6.29385e+06	0.0332265	0.586134
CDK6	2357.08	5786.49	2503.08	1162.93	15.4344	0	25266.5	0	-0.0110704	0.69519
CDK9	8.16728e+06	5.61401e+06	1.02955e+07	9.14319e+06	9.55834e+06	6.35505e+06	6.93047e+06	6.98218e+06	-0.182319	0.469829
CDKN2A	154185	117747	510596	306565	197039	68949.4	620344	466947	0.203326	0.371683
CDKN2AIP	2.26091e+06	1.51756e+06	1.38043e+06	1.38916e+06	1.8567e+06	1.5749e+06	1.48524e+06	1.3032e+06	-0.0661763	0.555762
CDS1	3.10281e+06	2.14805e+06	1.05439e+06	2.0076e+06	3.44533e+06	1.98574e+06	1.27876e+06	2.45746e+06	0.215158	0.394714
CDS2	2.527e+06	2.857e+06	2.52961e+06	2.68014e+06	2.83113e+06	2.18698e+06	2.48241e+06	2.9664e+06	-0.0363133	0.620787
CDSN	44638.1	8609.65	18440.5	72700.3	162475	15001.1	14590.5	18793.6	-0.0370652	0.687204
CDV3	5.17218e+06	2.52731e+06	6.0624e+06	3.522e+06	4.39908e+06	2.85711e+06	4.58336e+06	5.15792e+06	-0.0389326	0.673913
CDX1	1.54661e+07	3.96633e+06	1.27991e+07	1.21129e+07	1.35336e+07	7.33876e+06	1.19022e+07	1.3426e+07	0.125711	0.538432
CEACAM18	256616	350049	180847	173636	290001	424447	119855	191705	0.0533914	0.660574
CEACAM5	1.78705e+06	1.90485e+06	2.43517e+06	2.8041e+06	2.26165e+06	2.27761e+06	4.34282e+06	6.62658e+06	0.595496	0.0126263
CEACAM6	25457.8	3484.16	63843.9	233794	32182.1	53.0477	652101	123909	0.551474	0.255137
CEACAM7	115914	385305	448611	144784	331799	252736	277348	222836	0.229348	0.469372
CEBPB	239737	664485	242421	202925	206487	120160	170496	197086	-0.65703	0.205261
CEBPZ	1.23024e+07	1.00181e+07	1.40471e+07	1.79267e+07	1.66363e+07	1.36869e+07	1.24519e+07	1.37542e+07	0.0934929	0.563304
CECR5	249334	620586	198050	116407	394809	295946	193656	196332	0.131014	0.555269
CELF1	516550	632967	910831	357927	227156	488795	575979	646035	-0.261137	0.56849
CELSR1	1.4184e+06	406438	539706	1.00325e+06	1.46194e+06	531945	485126	1.00294e+06	0.0558154	0.60996
CELSR3	7471.88	10030.2	15646.4	0	3341.95	20970.3	1402.63	5328.48	-0.0225063	0.670141
CENPA	107528	24814.1	20657.6	68492.2	125373	12991.7	10382	59946.1	-0.111837	0.459742
CENPC	113034	39687	35447.1	56382.8	79286.7	59167.4	15337.7	25860.9	-0.222392	0.330602
CEP120	295984	282063	90759.6	156412	263550	227340	95379.5	160672	-0.102344	0.589565
CEP128	8.26742e+06	5.86346e+06	8.8039e+06	7.29431e+06	6.65811e+06	6.76173e+06	8.65608e+06	5.62117e+06	-0.152471	0.475528
CEP131	1.21152e+08	7.05627e+07	8.24421e+07	8.978e+07	5.79129e+07	7.51835e+07	1.02787e+08	7.9362e+07	-0.0293823	0.673936
CEP135	1.12292e+07	1.02845e+07	1.14844e+07	1.10969e+07	9.25785e+06	1.02978e+07	9.58285e+06	7.92501e+06	-0.277983	0.0416634
CEP164	9.50792e+06	1.23153e+07	1.35608e+07	1.13559e+07	8.93616e+06	1.06071e+07	1.24939e+07	1.21027e+07	-0.0775986	0.276647
CEP170B	941631	728436	886304	961704	762183	654707	640853	723345	-0.354716	0.128571
CEP250	4661.72	7215.7	3131.74	4421.91	3937.33	13472.7	3099.36	2504.27	-0.00421707	0.697497
CEP290	128691	72838	48347.3	109001	77725.2	74633.2	85390.1	51956	-0.167165	0.543287
CEP41	2.44075e+06	2.78777e+06	1.758e+06	2.82759e+06	2.89244e+06	2.73617e+06	2.17985e+06	2.13209e+06	0.0606652	0.64487
CEP72	0	0	320.709	514.925	583.698	1505.97	0	225.277	-0.00479084	0.684008
CEP78	2.19231e+06	1.21558e+06	1.25833e+06	1.46657e+06	1.80387e+06	1.43535e+06	1.3263e+06	1.34626e+06	-0.019289	0.682167
CEP83	170367	94018.4	65451.5	170729	255691	204265	68726.9	146635	0.227596	0.239327
CEP95	7.0042e+06	2.78542e+06	5.53163e+06	5.17234e+06	5.34787e+06	3.47895e+06	5.26663e+06	3.48695e+06	-0.249881	0.330602
CEPT1	233936	200945	128035	192954	260734	160921	161225	271257	0.167844	0.3305
CERS2	3.09281e+06	2.64888e+06	3.4748e+06	2.9539e+06	2.4149e+06	2.21131e+06	3.09625e+06	3.03827e+06	-0.195233	0.0610451
CERS6	577084	379281	408187	479172	559787	374441	456743	704075	0.0561669	0.631985
CES1	3.16739e+07	5.81758e+06	1.03561e+07	1.20637e+07	3.68313e+07	9.68595e+06	1.05518e+07	1.53117e+07	0.303329	0.199804
CES2	2.16149e+06	2.12805e+06	1.20853e+06	2.4901e+06	2.27558e+06	2.18171e+06	1.43323e+06	3.02381e+06	0.160743	0.338888
CETN2	2.3183e+07	1.12488e+07	7.67171e+06	1.55594e+07	2.38104e+07	1.67371e+07	8.04229e+06	1.29953e+07	0.0477745	0.649196
CETN3	611965	130669	136951	382863	550530	105333	93508.4	269736	-0.281247	0.358783
CFAP126	1.53117e+06	99861.1	67733.7	1.05823e+06	1.53229e+06	68080.3	237417	648713	-0.0924055	0.668146
CFAP157	41811.5	28571.1	16759.8	27009.5	38206.7	24022.2	20941.2	26077.2	-0.0566045	0.563858
CFAP161	1.07879e+06	729700	914839	1.16777e+06	1.36758e+06	1.20197e+06	1.11516e+06	982118	0.133285	0.55233
CFAP20	9.39506e+06	3.83307e+06	3.1254e+06	6.80675e+06	9.3435e+06	4.02244e+06	3.17288e+06	6.43173e+06	0.00735474	0.703534
CFAP36	453591	556674	200023	373110	668904	782048	221116	259044	0.0588006	0.670281
CFAP43	1.79321e+06	209288	556719	1.01322e+06	1.38475e+06	285860	265656	860889	-0.42347	0.453376
CFAP45	4.73008e+06	2.48941e+06	791808	3.46043e+06	4.35455e+06	3.22844e+06	851686	2.19746e+06	-0.0484483	0.661073
CFAP52	5.97303e+06	3.39383e+06	2.45309e+06	6.06414e+06	6.56739e+06	3.33569e+06	3.05779e+06	4.30952e+06	-0.033363	0.674164
CFAP53	2.38111e+06	1.06078e+06	693136	1.50405e+06	1.87364e+06	1.32721e+06	759182	1.14205e+06	-0.120659	0.490453
CFAP57	6.82545e+06	3.6135e+06	1.07347e+07	8.90035e+06	7.30565e+06	9.93406e+06	1.61408e+07	9.7133e+06	0.521508	0.227405
CFAP58	1.73472e+06	1.63853e+06	371142	921202	1.60572e+06	2.44485e+06	468714	1.51473e+06	0.122591	0.58992
CFAP65	4.11284e+06	7.13848e+06	5.30371e+06	4.16312e+06	4.97923e+06	5.67907e+06	6.37427e+06	5.03813e+06	0.1624	0.124952
CFAP69	2.43719e+06	2.21023e+06	2.78875e+06	3.99056e+06	2.92505e+06	3.26599e+06	2.89402e+06	3.21697e+06	0.087689	0.579033
CFAP70	32534.8	47121.2	0	10152	12898.2	100531	0	11945.2	-0.0579084	0.658905
CFAP77	8.42046e+06	1.91044e+06	1.65405e+06	4.70343e+06	7.32587e+06	1.9414e+06	1.73937e+06	3.90873e+06	-0.0966086	0.60996
CFAP97	72612.6	38873.1	15468.3	51631.5	96201.4	34831.8	19107.2	47638.7	0.0437675	0.622112
CFAP99	3.92832e+06	3.76096e+06	3.53585e+06	7.03676e+06	1.53366e+06	3.87543e+06	4.58695e+06	2.96201e+06	-0.301056	0.338888
CFB	8.02149e+06	3.21185e+07	2.84543e+07	1.11854e+07	6.26358e+06	2.23261e+07	2.21366e+07	1.02293e+07	-0.241577	0.269367
CFDP1	807178	649221	412714	650900	751731	690100	308724	661178	-0.0400704	0.675565
CFH	235954	1.59059e+06	2.25157e+06	962865	111023	1.39651e+06	1.98048e+06	667617	-0.494756	0.21329
CFL1	3.27276e+08	3.44714e+08	4.30697e+08	3.76614e+08	3.57116e+08	3.13649e+08	4.70217e+08	3.92278e+08	0.0360563	0.573828
CFL2	109133	102533	123601	209618	104454	59308	124966	164720	-0.337987	0.238379
CGN	8.52596e+06	9.79437e+06	8.57782e+06	8.33182e+06	7.55499e+06	8.6361e+06	8.15371e+06	8.03539e+06	-0.0930623	0.463538
CHAMP1	263085	12668.8	1370.91	8659.17	164501	1095.25	24457.8	795293	0.180205	0.617922
CHCHD2	6.12146e+06	3.18912e+06	2.79711e+06	1.98491e+06	3.82465e+06	2.48979e+06	2.31363e+06	2.52802e+06	-0.280388	0.3305
CHCHD3	4.79233e+07	3.32552e+07	4.1522e+07	4.2274e+07	4.25603e+07	3.02616e+07	4.25993e+07	4.15236e+07	-0.0595873	0.498746
CHCHD6	2.07487e+06	1.25137e+06	1.27729e+06	1.48644e+06	1.53849e+06	712827	1.32486e+06	1.57171e+06	-0.20924	0.329158
CHD2	215015	138354	166705	182448	233629	201170	145267	202608	0.120938	0.535417
CHD3	2.80561e+07	1.79328e+07	2.26943e+07	2.14258e+07	2.848e+07	1.97415e+07	2.70904e+07	2.10452e+07	0.110623	0.309796
CHD4	9.03616e+06	8.28919e+06	7.62733e+06	7.6965e+06	5.25056e+06	6.57104e+06	5.92984e+06	8.34683e+06	-0.325544	0.0238953
CHD5	22924	135479	15264.5	34176.9	110956	62395.9	36861.2	26802.8	0.0377286	0.687204
CHERP	3197.58	1581.56	11996.2	860.9	7108.27	4526.74	4067.05	13633.1	0.052808	0.587345
CHID1	443109	425788	495996	459866	368365	385363	384889	462309	-0.178889	0.0290943
CHKB	163449	194154	147037	152796	163076	196720	160366	157823	0.0475207	0.59887
CHMP1B	949710	850843	1.04341e+06	838894	790239	858854	920256	839570	-0.0804936	0.364893
CHMP2A	4.07306e+06	4.04047e+06	2.69066e+06	4.40894e+06	3.99389e+06	3.73323e+06	2.72095e+06	4.30079e+06	-0.0754078	0.538546
CHMP2B	892083	1.54252e+06	949668	748535	1.01348e+06	1.4522e+06	778968	865004	-0.00505928	0.705399
CHMP4A	1.34477e+06	777683	691782	1.00256e+06	1.25753e+06	1.09559e+06	560464	843005	-0.0918733	0.667487
CHMP4B	1.91307e+07	2.00671e+07	2.11474e+07	1.79981e+07	1.6702e+07	2.15148e+07	1.53915e+07	1.8641e+07	-0.104625	0.565441
CHMP5	6.30173e+06	4.18316e+06	6.40413e+06	5.13033e+06	6.24141e+06	3.90029e+06	3.72952e+06	4.54624e+06	-0.256837	0.422429
CHMP6	3.55493e+06	2.36938e+06	1.50994e+06	1.80054e+06	2.75407e+06	3.53826e+06	1.44342e+06	699465	-0.170872	0.557384
CHORDC1	7.34535e+06	7.48801e+06	8.13479e+06	8.72266e+06	1.12617e+07	8.55609e+06	9.10717e+06	9.56661e+06	0.255109	0.160644
CHP1	369517	352060	752280	568610	391894	467463	653215	660022	0.106162	0.484106
CHP2	2888.02	3451.46	6084.32	2458.6	2068.78	1546.82	0	2254.26	-0.0748864	0.315402
CHST6	66513	69399.5	27435.9	31597.2	81075.7	51242.6	37983.4	59846.1	0.121501	0.392274
CHST9	685084	396406	289881	540370	574721	368444	314116	583053	-0.107881	0.531392
CHTF8	415592	372171	522946	409392	437331	403642	410131	511532	0.0138979	0.704384
CHTOP	9.21002e+06	3.19885e+06	3.56329e+06	7.00118e+06	8.62188e+06	2.48088e+06	2.91707e+06	7.84634e+06	-0.142467	0.490677
CIAO1	3.83313e+06	4.03261e+06	6.41976e+06	3.84734e+06	4.10058e+06	3.95784e+06	4.91063e+06	4.66317e+06	-0.0219504	0.691481
CIAPIN1	3.29636e+06	2.99551e+06	3.83523e+06	3.81312e+06	3.9835e+06	3.12342e+06	3.71745e+06	3.70405e+06	0.0173799	0.673913
CIB1	3.87227e+06	4.45266e+06	2.01196e+06	3.50689e+06	4.11286e+06	5.03165e+06	2.17563e+06	2.69935e+06	0.0131566	0.700282
CIRBP	4.42979e+07	2.29414e+07	2.62841e+07	2.9712e+07	3.09525e+07	1.86892e+07	2.35692e+07	3.40815e+07	-0.197002	0.0849962
CISD1	1.91526e+07	1.69694e+07	2.02391e+07	1.7929e+07	2.15164e+07	1.45957e+07	2.21952e+07	1.91684e+07	0.07055	0.453376
CISD2	2.86098e+06	2.64064e+06	2.80669e+06	3.13808e+06	3.32736e+06	2.24225e+06	3.35516e+06	3.65518e+06	0.130569	0.432892
CKAP4	8.17703e+07	7.39121e+07	9.45076e+07	6.6732e+07	5.4514e+07	5.2376e+07	8.29382e+07	7.78647e+07	-0.233282	0.0403288
CKAP5	6.61502e+06	8.19452e+06	5.2226e+06	5.54904e+06	4.98633e+06	4.99702e+06	4.97628e+06	9.40772e+06	-0.158682	0.434194
CKB	6.7038e+08	3.25801e+08	1.53954e+08	4.65895e+08	7.54494e+08	3.32407e+08	1.53746e+08	3.91772e+08	0.00133737	0.714148
CKMT1A	4.17788e+07	3.71355e+07	3.18247e+07	3.61628e+07	5.01286e+07	4.59997e+07	3.15642e+07	2.9676e+07	0.0557914	0.552884
CLCA2	3.62424e+06	3.69543e+06	8.9072e+06	6.54511e+06	4.27258e+06	3.6911e+06	5.869e+06	5.73027e+06	-0.131289	0.315858
CLCA4	5.28452e+06	4.9399e+06	4.19311e+06	5.70493e+06	8.07558e+06	5.7479e+06	4.34076e+06	3.60043e+06	0.0554174	0.661343
CLCN7	54487.2	67770.4	106347	108863	75733.9	46476.8	305585	126732	0.382578	0.199804
CLCNKA	66019.6	20333.4	16857.7	34341.3	135230	25091.6	15202.6	43086.7	0.136402	0.354838
CLDN3	291094	159423	43172.8	1.0166e+06	79604.8	254859	42163.2	177274	-0.590176	0.289395
CLDN4	878.338	1629.24	4263.03	42533.3	1316	1797.55	15664.2	36010.3	0.0507929	0.609156
CLIC1	2.73699e+08	2.58387e+08	2.38911e+08	2.98943e+08	3.01246e+08	2.84268e+08	2.49412e+08	2.83748e+08	0.0723365	0.306749
CLIC3	868247	1.8562e+06	1.81504e+06	1.83868e+06	1.14484e+06	1.88105e+06	1.62964e+06	1.80383e+06	0.0222312	0.673936
CLIC4	8.43471e+06	1.25579e+07	1.59877e+07	1.4074e+07	1.05756e+07	1.08774e+07	1.73108e+07	1.2005e+07	-0.0251493	0.653638
CLIC5	58984.4	12134.5	22370.4	20063.4	2528.52	16422.2	13856.4	19158.7	-0.195587	0.419356
CLIC6	5.07295e+07	2.62545e+07	2.73886e+07	3.97532e+07	5.69731e+07	2.79494e+07	2.64796e+07	3.75945e+07	0.0667229	0.57689
CLINT1	4.20974e+07	5.31425e+07	3.94775e+07	4.04115e+07	4.98723e+07	4.96987e+07	4.51904e+07	3.96031e+07	0.0697586	0.270079
CLIP1	3.16043e+06	4.49598e+06	5.12834e+06	4.09814e+06	3.57089e+06	4.21276e+06	5.2175e+06	4.81968e+06	0.0821854	0.391729
CLMN	1.81927e+06	2.19501e+06	974648	1.98301e+06	2.29489e+06	2.47255e+06	1.2089e+06	1.36669e+06	0.115863	0.538432
CLN5	59587.1	21261.6	18107.2	106594	93382	26806.5	56308.6	192465	0.438483	0.0952587
CLN6	138939	81489.5	79478.2	83902.6	74927.2	81956.2	58098.8	104344	-0.155172	0.271194
CLNS1A	3.06725e+06	2.10563e+06	2.55248e+06	3.03439e+06	4.5294e+06	3.61751e+06	2.1902e+06	2.35527e+06	0.199776	0.589172
CLPB	3.63867e+06	3.0501e+06	2.55742e+06	4.80416e+06	5.92313e+06	2.43711e+06	3.79788e+06	4.01972e+06	0.136998	0.60996
CLPP	3.36742e+06	3.15464e+06	4.38021e+06	4.15393e+06	4.5829e+06	3.34821e+06	5.1294e+06	3.89742e+06	0.143695	0.199804
CLPTM1	1.26992e+06	1.43687e+06	2.02426e+06	1.22556e+06	1.19884e+06	1.72611e+06	2.19303e+06	1.53366e+06	0.177752	0.33333
CLPTM1L	446910	392847	274369	358494	491237	398158	363646	588863	0.290584	0.113969
CLPX	2.57349e+06	2.32327e+06	2.48534e+06	2.50585e+06	2.64466e+06	2.70236e+06	2.42336e+06	2.37572e+06	0.0210252	0.6508
CLTA	2.43541e+07	2.40907e+07	2.08813e+07	2.33618e+07	2.97973e+07	2.60186e+07	2.09104e+07	2.15802e+07	0.0897431	0.542272
CLTB	2.03501e+07	1.90996e+07	3.17125e+07	2.12711e+07	1.97302e+07	2.49715e+07	2.8085e+07	2.30665e+07	0.0796319	0.557191
CLTC	4.38169e+08	5.18486e+08	4.82594e+08	5.22013e+08	5.50886e+08	4.64943e+08	5.09235e+08	4.89832e+08	0.0207039	0.629516
CLU	1.56957e+07	2.22578e+07	2.55094e+07	1.69702e+07	1.57193e+07	3.28111e+07	2.44007e+07	1.53012e+07	0.0311944	0.671674
CLUAP1	322459	458475	82924.6	242902	529753	431149	75128.2	164274	-0.0757983	0.661493
CLUH	740883	995530	872130	973896	1.06906e+06	812759	771637	1.04309e+06	0.0294674	0.674354
CMAS	2.264e+07	2.23159e+07	2.11923e+07	2.31124e+07	1.97676e+07	2.19934e+07	2.14789e+07	2.23953e+07	-0.0608668	0.505506
CMBL	6.80593e+06	6.64021e+06	5.9479e+06	5.59929e+06	5.08715e+06	5.8506e+06	5.68478e+06	5.87797e+06	-0.159247	0.216864
CMC1	58057	201410	141207	130498	168973	265562	210241	209560	0.552554	0.0716847
CMPK1	6.07072e+07	6.91202e+07	5.75645e+07	6.2993e+07	7.44806e+07	8.05117e+07	6.26462e+07	6.38399e+07	0.171474	0.0422553
CMTM4	0	11858.7	1707.73	29819.2	0	1663.96	8568.15	10481.4	-0.0739247	0.589172
CNBP	7.4241e+06	3.90264e+06	6.96823e+06	3.58769e+06	3.92937e+06	3.45478e+06	4.65037e+06	5.20067e+06	-0.313044	0.242643
CNDP2	1.87135e+08	1.74471e+08	1.68811e+08	1.8223e+08	2.15238e+08	1.92037e+08	1.74502e+08	1.72977e+08	0.088024	0.289395
CNN2	1.30402e+07	1.57179e+07	2.06164e+07	1.43885e+07	1.51655e+07	1.34093e+07	2.1991e+07	1.36832e+07	0.00117447	0.714148
CNN3	3.56038e+06	2.54311e+06	3.99745e+06	3.81417e+06	3.79111e+06	2.09642e+06	3.85826e+06	4.55356e+06	0.0118868	0.697642
CNOT1	766014	1.61021e+06	1.07709e+06	1.2493e+06	792621	1.25899e+06	1.15472e+06	1.2841e+06	-0.0269269	0.670342
CNOT10	63007.8	65520.9	35978.6	61351.6	84657.4	65867.6	30702.2	53891.9	-0.00182173	0.712115
CNOT3	31726.2	22688.8	29270.8	39158.8	35041.3	20644.9	47812.3	64319.4	0.19218	0.271057
CNP	2.26302e+06	2.32988e+06	2.93362e+06	2.73379e+06	2.60196e+06	1.92232e+06	3.65975e+06	2.79799e+06	0.0896387	0.495885
CNPY2	3.1858e+06	1.40139e+06	2.24872e+06	2.80104e+06	5.59694e+06	2.71637e+06	2.57311e+06	2.50028e+06	0.430622	0.253761
CNPY3	784036	534786	507545	451048	560709	481143	335737	364645	-0.305653	0.412256
CNPY4	4187.75	3732.35	1991.9	3497.74	27351.6	6713.41	9077.06	1969.06	0.135173	0.278066
CNTN1	69913.5	0	3313.97	81487.9	72109.1	0	20069.9	89563.1	0.0423523	0.669552
CNTRL	3.61563e+06	959352	546879	1.4895e+06	2.58802e+06	817476	774644	990677	-0.193917	0.508021
COA3	1.38399e+06	1.35876e+06	1.51023e+06	1.65231e+06	2.08882e+06	1.60016e+06	1.39435e+06	1.8191e+06	0.13358	0.518822
COA6	411002	307991	426544	483749	403443	268944	519139	510159	0.0502007	0.670141
COASY	1.14659e+06	883521	856446	1.15774e+06	1.63657e+06	1.19348e+06	1.01387e+06	1.16305e+06	0.294889	0.00985759
COBLL1	6.80869e+06	3.66902e+06	4.43775e+06	7.03021e+06	4.17246e+06	3.11567e+06	8.42687e+06	5.90742e+06	0.0117271	0.704006
COG1	322643	372266	530475	522771	399592	355839	372241	567860	-0.0349716	0.676937
COG4	379054	720489	482682	259853	944296	282548	406107	469049	0.0249565	0.701412
COG5	106604	119580	118319	109733	144692	117796	118743	199265	0.141792	0.559227
COG6	140377	79927.2	201481	153671	249164	79672.6	191776	268656	0.275044	0.0923062
COG7	3981.48	21012.6	8555.65	2875.36	14158.6	16914.4	6439.23	3475.89	0.000198664	0.716614
COL12A1	257205	918762	711746	552556	232698	502871	615801	1.13572e+06	-0.187534	0.467937
COL14A1	1.36749e+07	6.21345e+06	1.21926e+07	1.62688e+07	1.14115e+07	1.20342e+07	1.30369e+07	1.28903e+07	0.0759316	0.653638
COL17A1	8.90891e+06	1.16107e+07	1.8425e+07	1.09069e+07	9.62067e+06	1.27047e+07	1.1193e+07	1.41077e+07	-0.00301823	0.712762
COL18A1	1.72897e+06	1.70886e+06	4.77492e+06	6.07131e+06	1.33722e+06	1.97279e+06	2.97584e+06	7.15193e+06	-0.103601	0.579357
COL1A1	34293.6	43421.1	20626.4	184842	30531.2	63126.9	27672.4	79355	-0.02743	0.68344
COL3A1	897793	917441	4.87384e+06	3.94275e+06	1.43482e+06	1.28181e+06	3.0572e+06	2.59277e+06	-0.184763	0.574302
COL4A1	154090	255051	2.63351e+06	722723	345112	176268	3.89018e+06	1.36264e+06	0.451095	0.177874
COL4A2	1.03547e+06	1.319e+06	6.43318e+06	2.26851e+06	924389	1.01449e+06	7.91058e+06	3.67359e+06	0.0367712	0.684008
COL4A3BP	868862	642278	803791	1.00577e+06	1.01129e+06	813426	888091	653874	0.0061005	0.70659
COL4A4	3.52827e+06	1.41284e+06	2.59215e+06	1.71765e+06	1.691e+06	2.13321e+06	2.78115e+06	1.49369e+06	-0.0809031	0.620787
COL4A5	6.2284e+06	3.87495e+06	1.99831e+07	1.24108e+07	3.3195e+06	2.57811e+06	1.57405e+07	1.87369e+07	-0.138116	0.59138
COL4A6	1.42621e+06	2.66163e+06	9.11464e+06	6.31344e+06	1.19434e+06	2.30956e+06	6.60055e+06	8.98202e+06	-0.0900002	0.61075
COL7A1	76384.1	165952	325879	140942	71152	152708	315163	148318	-0.0938936	0.587419
COL8A1	2.5005e+06	325120	1.39067e+06	990200	1.30499e+06	545147	1.36504e+06	1.25653e+06	-0.00126474	0.716413
COLGALT1	946944	1.32316e+06	1.63241e+06	1.37366e+06	743715	1.10723e+06	1.44654e+06	1.55751e+06	-0.0978463	0.446731
COLQ	2.91344e+06	4.49679e+06	6.50358e+06	1.10398e+07	1.94387e+06	1.26748e+06	1.25225e+07	8.5809e+06	-0.448681	0.227491
COMMD1	312400	661048	531146	398259	302874	696921	484041	492880	0.0424559	0.636627
COMMD10	66758.1	170095	160406	113225	27135.1	112139	132054	147878	-0.261338	0.356055
COMMD3	291186	408260	362717	472114	361100	415190	310365	455070	-0.0157123	0.69528
COMMD4	126225	247699	201593	259346	223417	335448	241713	226476	0.278943	0.202081
COMMD6	253905	249887	195447	314309	414281	294372	292970	491387	0.474897	0.128487
COMMD8	235230	115176	157319	182412	193383	130483	161172	209034	-0.00731575	0.708696
COMMD9	244486	151373	220109	479652	324182	269205	439631	296046	0.293134	0.441409
COMT	3.23242e+07	2.49655e+07	3.34097e+07	3.55369e+07	4.29167e+07	2.51977e+07	3.70052e+07	3.32019e+07	0.117492	0.279481
COMTD1	295748	156394	428243	392459	390133	176399	456160	344765	0.0728481	0.609156
COPA	1.14727e+08	1.07206e+08	1.0663e+08	1.00554e+08	1.055e+08	9.50897e+07	1.04487e+08	1.08107e+08	-0.0491551	0.40847
COPB1	4.54907e+07	4.29301e+07	4.01751e+07	4.4586e+07	5.0431e+07	3.97394e+07	4.86638e+07	4.1972e+07	0.0432156	0.502831
COPB2	5.12172e+07	6.81083e+07	5.97215e+07	5.39567e+07	5.37596e+07	6.22774e+07	6.19265e+07	5.64453e+07	0.024349	0.573723
COPE	1.54542e+07	1.07963e+07	9.71781e+06	1.26177e+07	1.67069e+07	1.11878e+07	9.90287e+06	1.27254e+07	0.0236636	0.665997
COPG1	2.20082e+07	4.39169e+07	2.72196e+07	2.50539e+07	2.67447e+07	3.61645e+07	3.03232e+07	2.31284e+07	-0.00750622	0.694745
COPG2	2.19562e+06	1.44972e+06	1.15348e+06	2.24877e+06	3.14247e+06	1.08533e+06	1.57398e+06	1.5797e+06	-0.00516521	0.711035
COPRS	16507	1214.29	6818	7270.3	42466.3	25535.2	4042.28	14664.8	0.26611	0.0742186
COPS2	4.99252e+06	8.9975e+06	7.52029e+06	5.62896e+06	5.6e+06	8.67164e+06	8.76007e+06	6.2901e+06	0.115784	0.320557
COPS3	3.89944e+06	4.13006e+06	3.97729e+06	4.11012e+06	4.05565e+06	4.22325e+06	3.30097e+06	3.6854e+06	-0.0868504	0.242366
COPS4	9.57263e+06	1.15441e+07	9.1386e+06	9.45553e+06	9.14918e+06	1.099e+07	8.35223e+06	9.23854e+06	-0.0723054	0.41195
COPS5	2.70542e+06	2.91989e+06	2.40736e+06	2.68241e+06	3.29683e+06	3.02699e+06	2.35778e+06	3.02213e+06	0.0923479	0.453153
COPS6	2.64126e+06	2.3885e+06	2.55478e+06	3.17925e+06	3.07842e+06	2.2545e+06	2.73271e+06	3.25118e+06	0.0486333	0.602586
COPS7A	1.01819e+06	1.0643e+06	644677	884349	1.05706e+06	1.26766e+06	985137	761663	0.144564	0.357848
COPS7B	476786	486341	338711	423559	590412	438390	304854	303742	-0.132514	0.4467
COPS8	337613	285481	364524	445326	394740	239478	252443	467458	-0.0902178	0.617922
COPZ1	6.30225e+06	6.06978e+06	6.30109e+06	7.47333e+06	6.98956e+06	6.96701e+06	7.24064e+06	6.93079e+06	0.144618	0.302805
COQ6	7.34293e+08	3.06253e+08	4.09008e+08	4.20235e+08	4.53389e+08	2.51414e+08	3.00433e+08	4.2124e+08	-0.417651	0.0725883
COQ7	359905	1.37749e+06	1.02894e+06	382512	360033	928092	777239	705736	0.0848571	0.665624
COQ8A	7.17325e+06	1.27168e+07	2.10677e+07	1.96486e+07	8.08653e+06	1.36733e+07	2.26636e+07	1.73369e+07	0.0720318	0.533256
COQ8B	64703.6	109886	13935.2	18998	194118	67682.8	19341.9	29175.8	0.290099	0.267127
COQ9	4.76251e+06	4.56467e+06	3.23958e+06	4.45559e+06	5.35436e+06	5.8e+06	3.00745e+06	3.56131e+06	0.0264704	0.658905
CORO1A	420668	621334	664064	1.33612e+06	479517	404498	474795	1.71801e+06	-0.163499	0.497488
CORO1B	2.45161e+07	2.17184e+07	3.28005e+07	2.45226e+07	2.13641e+07	2.49061e+07	2.90006e+07	2.54452e+07	-0.038688	0.64216
CORO1C	1.22973e+07	1.3023e+07	1.77296e+07	1.09735e+07	1.02701e+07	1.0414e+07	1.43662e+07	1.29235e+07	-0.168699	0.0594379
CORO2A	1.63416e+06	2.43684e+06	1.64169e+06	1.59303e+06	1.89823e+06	2.10682e+06	1.45938e+06	1.493e+06	-0.0733674	0.563003
CORO7	1.14478e+06	913656	607143	729804	1.12484e+06	968191	582961	786810	0.0101992	0.70023
COTL1	4.84684e+06	5.58047e+06	8.60299e+06	5.52193e+06	5.87957e+06	5.95925e+06	1.02938e+07	6.20386e+06	0.196485	0.0238437
COX17	4381.85	0	0	0	13249	18515.7	1658.27	21703.7	0.23258	0.195637
COX4I1	7.40252e+07	8.81446e+07	1.10923e+08	1.07338e+08	8.49195e+07	7.89985e+07	1.07503e+08	1.03137e+08	-0.0142772	0.673913
COX5A	1.6538e+07	1.48716e+07	2.01735e+07	2.27965e+07	2.28647e+07	9.29245e+06	2.02881e+07	3.20248e+07	0.191763	0.459742
COX5B	2.16512e+07	3.01567e+07	2.84454e+07	2.35055e+07	1.91993e+07	2.77224e+07	2.50199e+07	2.80344e+07	-0.0547291	0.569568
COX6B1	1.39612e+07	1.12347e+07	1.91283e+07	1.93098e+07	1.88622e+07	1.0879e+07	2.06e+07	2.33691e+07	0.213621	0.0882497
COX6C	1.02656e+07	9.72743e+06	1.05692e+07	1.23909e+07	1.13684e+07	1.09441e+07	1.1511e+07	1.29097e+07	0.118702	0.20607
COX7A2	2.64445e+07	1.7834e+07	3.01237e+07	3.53821e+07	2.92314e+07	1.97614e+07	3.47137e+07	3.75773e+07	0.126511	0.261461
COX7B	1.97252e+06	2.4357e+06	2.63715e+06	2.57785e+06	2.05677e+06	2.16249e+06	2.78526e+06	2.86299e+06	0.0538724	0.586134
COX7C	1.0255e+07	9.15144e+06	1.2182e+07	1.24914e+07	1.21027e+07	9.10875e+06	1.0949e+07	1.55768e+07	0.113478	0.394714
COX8A	1.01126e+06	854522	1.32242e+06	1.15856e+06	1.14765e+06	1.0815e+06	1.34598e+06	1.37408e+06	0.179749	0.0277834
CP	1.14857e+07	2.39119e+07	3.54361e+07	1.99406e+07	1.38654e+07	2.43726e+07	3.15781e+07	1.86365e+07	0.0236945	0.686838
CPD	3.42514e+06	3.93559e+06	7.7037e+06	5.88256e+06	4.83687e+06	3.92705e+06	9.96815e+06	6.87702e+06	0.249437	0.0590345
CPNE1	3.68746e+06	5.08835e+06	4.92126e+06	4.75435e+06	4.096e+06	4.80452e+06	4.95744e+06	4.37858e+06	-0.0207419	0.631985
CPNE3	2.56996e+07	2.32967e+07	2.56956e+07	2.70671e+07	2.75503e+07	2.38896e+07	2.63976e+07	2.66732e+07	0.0381538	0.522951
CPOX	7.52943e+06	8.21061e+06	6.2345e+06	8.47858e+06	8.87044e+06	9.85479e+06	7.78063e+06	7.4462e+06	0.136954	0.271194
CPPED1	52343.9	2417.73	74238.7	147835	71525.9	1242.51	50460.9	84439.5	-0.251881	0.361247
CPQ	2830.69	34421.5	42603.8	59792.1	16688.9	13144.2	22288	39301.1	-0.160811	0.479677
CPSF1	2.74775e+06	2.57797e+06	2.36109e+06	2.31527e+06	2.73249e+06	2.09847e+06	2.63623e+06	2.45132e+06	-0.0283256	0.64487
CPSF2	812019	961952	900354	1.03738e+06	1.31182e+06	882470	724427	1.18057e+06	0.0833561	0.565441
CPSF3L	11434	11271	11378	10423.1	12208.2	6922.82	10994.1	11667.2	-0.0318836	0.502831
CPSF4	302455	166946	124938	133990	86234.4	86758.1	120017	150424	-0.409218	0.20607
CPSF6	2.59806e+07	1.81005e+07	1.81324e+07	1.80581e+07	2.21902e+07	1.77356e+07	1.79458e+07	1.92406e+07	-0.0421207	0.620754
CPSF7	2.33919e+06	3.0296e+06	1.89387e+06	1.62102e+06	1.53838e+06	1.62668e+06	1.7426e+06	2.30139e+06	-0.310999	0.112631
CPT1A	2.99502e+07	3.99494e+07	2.9161e+07	3.50144e+07	3.14475e+07	3.66923e+07	2.78549e+07	4.05125e+07	0.0240219	0.618617
CPT2	8.709e+06	1.02916e+07	9.4144e+06	8.39374e+06	1.02807e+07	9.17752e+06	1.05104e+07	9.37467e+06	0.111287	0.289395
CRABP2	1.39097e+07	2.95945e+07	3.38373e+07	3.18604e+07	1.65158e+07	2.52607e+07	3.0953e+07	2.88562e+07	-0.0586046	0.527774
CRACR2A	1.20433e+07	3.94707e+06	7.80405e+06	7.98074e+06	8.30194e+06	4.53001e+06	6.3027e+06	8.83852e+06	-0.177717	0.5015
CRACR2B	59272.6	82597.2	65189.8	58119.2	82821.9	88559.4	41714.6	51375.4	-0.0188011	0.682925
CRADD	29669.5	82269.7	34755.6	105942	54943.9	97207.2	25019.7	23315.4	-0.248715	0.337084
CRAT	4.17008e+06	6.19201e+06	8.68406e+06	6.20221e+06	5.48546e+06	5.81007e+06	6.92739e+06	6.32173e+06	-0.0137873	0.700282
CREB1	1.3425e+06	1.03248e+06	1.15847e+06	1.06093e+06	1.59971e+06	1.04499e+06	1.15601e+06	1.368e+06	0.167709	0.241143
CRELD2	30509.4	105391	298763	258808	42280.5	204433	321704	240456	0.127317	0.615052
CRIP1	8.74785e+07	6.18871e+07	2.8146e+07	5.58483e+07	7.00742e+07	6.93927e+07	2.96446e+07	5.4447e+07	-0.0907773	0.560189
CRIP2	1.49609e+07	2.39507e+07	2.16993e+07	1.58706e+07	1.01587e+07	1.81545e+07	1.63362e+07	1.77627e+07	-0.308899	0.00985759
CRK	6.63563e+06	5.12173e+06	7.63402e+06	6.76692e+06	5.67351e+06	6.15974e+06	7.3332e+06	7.08208e+06	0.00808338	0.697497
CRKL	3.65832e+06	2.92497e+06	4.18274e+06	4.32287e+06	4.08299e+06	3.50646e+06	4.1998e+06	4.47619e+06	0.107321	0.490453
CROCC	9.31409e+07	5.94835e+07	3.53254e+07	6.17261e+07	9.21662e+07	8.28366e+07	3.38826e+07	5.1504e+07	0.00960692	0.700282
CROCC2	4.41044e+07	4.29913e+07	3.11326e+07	4.45304e+07	4.40791e+07	5.67134e+07	2.93787e+07	3.65776e+07	-0.0361626	0.632256
CROT	2.03309e+06	2.35398e+06	3.3683e+06	2.23456e+06	2.57351e+06	1.90562e+06	2.93336e+06	2.10931e+06	-0.0622782	0.566845
CRYAB	130104	97172.5	386424	726371	115360	104959	226617	1.18653e+06	-0.0840653	0.606756
CRYL1	12816.4	33956.3	20569.1	9345.59	249.091	31413.2	9543.92	8871.22	-0.15531	0.348193
CRYM	2.09547e+06	1.56659e+06	3.39885e+06	1.91967e+06	3.01692e+06	2.00336e+06	3.52748e+06	1.40644e+06	0.104435	0.548161
CRYZ	2.27005e+07	1.53269e+07	1.82628e+07	1.53096e+07	2.48617e+07	1.46497e+07	1.74518e+07	1.52172e+07	-0.00260262	0.706882
CS	7.5884e+07	8.42367e+07	8.7177e+07	7.85802e+07	8.59859e+07	7.66447e+07	9.14274e+07	9.1744e+07	0.0816817	0.412942
CSDE1	8.11053e+06	1.00399e+07	1.01919e+07	8.94396e+06	1.07136e+07	1.02139e+07	1.05937e+07	9.16676e+06	0.117476	0.202772
CSE1L	3.11638e+07	3.94275e+07	3.33047e+07	3.41644e+07	3.59423e+07	3.52346e+07	3.16388e+07	3.45248e+07	-0.000647687	0.714932
CSK	814892	1.13347e+06	1.30387e+06	1.10935e+06	974584	905296	1.56534e+06	1.28004e+06	0.0849527	0.525783
CSNK1A1	1.33268e+07	1.28967e+07	9.84952e+06	1.29022e+07	1.30264e+07	1.30832e+07	1.03191e+07	1.45513e+07	0.0494819	0.483527
CSNK1D	3.8919e+06	2.99242e+06	1.99421e+06	3.35303e+06	2.89603e+06	3.36267e+06	2.06793e+06	3.04226e+06	-0.0779407	0.560575
CSNK1G3	5947.76	24711.4	7174.01	9890.77	21263.1	30197.9	5726.38	23923.5	0.143651	0.293619
CSNK2A1	4.13109e+06	5.2492e+06	4.31802e+06	4.46472e+06	3.77785e+06	4.9872e+06	3.37017e+06	3.61115e+06	-0.248707	0.241809
CSNK2A2	5.55561e+06	1.77918e+07	1.41505e+07	2.17241e+07	7.40503e+06	1.08613e+07	2.16441e+07	2.67961e+07	0.186271	0.39505
CSNK2A3	426864	293332	373230	450548	398995	322406	435255	278805	-0.0260113	0.689806
CSNK2B	1.26642e+07	1.28232e+07	9.38749e+06	1.21415e+07	1.34117e+07	1.48519e+07	1.08981e+07	1.2588e+07	0.134327	0.0687699
CSPG4	255472	141520	166432	206593	754563	131456	310531	47571.3	-0.0180398	0.707802
CSPP1	18318.6	62753.5	7036.65	12648.2	11948.2	16354.7	6728.49	11501.8	-0.149722	0.445255
CSRP1	5.76445e+06	7.35582e+06	9.67443e+06	6.5006e+06	4.84533e+06	5.60109e+06	8.44903e+06	8.31446e+06	-0.131541	0.265461
CST3	5649.93	44753.7	10185.8	65439.7	137408	7204.58	149874	27702	0.173474	0.614927
CSTA	5.22443e+06	2.9681e+06	4.64088e+06	4.54025e+06	6.85217e+06	4.87339e+06	5.8965e+06	6.83229e+06	0.498928	0.0314189
CSTB	1.42434e+08	1.37297e+08	1.18789e+08	1.38018e+08	1.68634e+08	1.24631e+08	1.57618e+08	1.33732e+08	0.115659	0.386107
CSTF1	1.82305e+06	1.58777e+06	1.21554e+06	1.86168e+06	1.97335e+06	1.85425e+06	1.32832e+06	1.79065e+06	0.102919	0.335243
CSTF2	4.20398e+06	6.10257e+06	3.63912e+06	4.81528e+06	5.89517e+06	5.02146e+06	3.41317e+06	4.28632e+06	-0.0362766	0.618296
CSTF3	563843	302882	358248	564406	839140	639658	467081	304944	0.381304	0.277602
CTBP1	5.03995e+06	3.96591e+06	3.6106e+06	4.22101e+06	5.04654e+06	4.25132e+06	3.54646e+06	4.45568e+06	0.0319619	0.514901
CTBP2	1.46027e+07	1.36227e+07	1.30618e+07	1.45942e+07	1.49882e+07	1.13194e+07	1.36552e+07	1.55062e+07	-0.013682	0.660179
CTDP1	53359.2	13745.3	26207	7809.58	19503.7	3978.26	33355.2	17900.1	-0.11683	0.495512
CTDSPL2	192690	82006.2	344485	180565	257033	129814	200880	140188	0.018816	0.69678
CTGF	378337	169320	117225	256187	347322	118649	145212	277664	-0.172645	0.539051
CTNNA1	1.70953e+08	1.91653e+08	1.72496e+08	1.69536e+08	1.79248e+08	1.84249e+08	1.58618e+08	1.56835e+08	-0.0522761	0.42525
CTNNB1	7.65971e+07	8.08933e+07	8.10471e+07	8.1187e+07	8.51619e+07	8.08639e+07	7.0642e+07	7.41611e+07	-0.0394701	0.538893
CTNNBL1	1.34874e+06	1.35336e+06	2.33639e+06	1.45776e+06	1.74335e+06	1.23926e+06	1.36355e+06	1.50594e+06	-0.0163072	0.697497
CTNND1	1.42368e+08	1.59681e+08	1.56439e+08	1.55985e+08	1.65156e+08	1.66115e+08	1.39239e+08	1.47718e+08	0.00595185	0.696731
CTPS1	1.63006e+06	1.42596e+06	1.85523e+06	1.60621e+06	2.41202e+06	1.52356e+06	2.26131e+06	1.40187e+06	0.165795	0.469829
CTPS2	790238	1.08976e+06	591016	997207	1.04699e+06	1.07762e+06	810354	906422	0.180252	0.348193
CTSA	6.08521e+06	3.32755e+06	5.61431e+06	5.92064e+06	5.81376e+06	3.71827e+06	5.93553e+06	8.18924e+06	0.169269	0.277602
CTSB	2.41454e+08	2.84474e+08	4.05702e+08	2.94634e+08	2.62247e+08	3.21631e+08	3.74209e+08	3.2239e+08	0.0899481	0.393149
CTSC	3.23941e+07	4.79606e+07	6.34154e+07	6.04153e+07	4.1627e+07	5.2115e+07	7.50769e+07	5.81226e+07	0.158879	0.246621
CTSD	5.38517e+08	4.84834e+08	6.12372e+08	5.53087e+08	6.10773e+08	5.69976e+08	6.24357e+08	7.33899e+08	0.199293	0.199804
CTSH	2.69497e+07	4.73344e+07	6.39123e+07	5.92566e+07	3.39542e+07	5.55684e+07	5.87704e+07	7.42705e+07	0.188169	0.218745
CTSS	3.91352e+06	8.67749e+06	7.20205e+06	3.51394e+06	3.75881e+06	8.47716e+06	6.24671e+06	5.99665e+06	0.184832	0.543287
CTSZ	1.51241e+07	1.2695e+07	1.72598e+07	1.67916e+07	1.67539e+07	1.643e+07	1.76671e+07	1.90804e+07	0.175605	0.144512
CTTN	1.17499e+08	9.28751e+07	1.4067e+08	1.07003e+08	1.02555e+08	9.61161e+07	1.14002e+08	1.26097e+08	-0.0677226	0.57689
CUL1	2.50333e+06	3.44335e+06	2.34139e+06	2.36408e+06	5.0075e+06	1.70463e+06	2.11332e+06	2.29851e+06	-0.166075	0.578604
CUL2	287527	287262	313183	493362	465803	397380	372395	296017	0.121709	0.629729
CUL3	3.99445e+06	6.99993e+06	1.11619e+07	1.32396e+07	4.58989e+06	7.09136e+06	1.04918e+07	1.04812e+07	-0.0305889	0.660179
CUL4A	916312	1.22014e+06	757730	987749	1.15721e+06	1.09161e+06	907998	745103	-0.00950408	0.69678
CUL4B	110634	63279	61648.9	90017.7	110114	77338	77984.5	81242.1	0.0687497	0.549477
CUL5	653053	619060	605083	651078	795481	546994	540436	511368	-0.0935955	0.514901
CUL7	47843.6	43643.7	41932.5	53759.8	48122.1	42351.7	38310.6	49046.9	-0.0517208	0.497488
CWC22	6083.87	59456.7	13663.3	11154.9	13383.9	63794.5	4296.68	12449.4	0.0153163	0.676937
CXADR	1.8525e+06	1.38012e+06	1.57661e+06	1.46199e+06	1.16002e+06	1.16454e+06	1.10404e+06	1.18271e+06	-0.433213	0.00175904
CXCL1	1.16039e+06	3.94514e+06	2.18279e+06	974623	915143	2.09327e+06	2.0127e+06	1.2226e+06	-0.407954	0.255137
CXCL17	9.06137e+07	3.51351e+07	1.01071e+08	1.13382e+08	1.00728e+08	3.73405e+07	9.6915e+07	1.43965e+08	0.209082	0.423028
CYB561	60261.9	249628	113783	81180.8	160623	155960	174722	167653	0.418087	0.191352
CYB561D2	996276	952766	578005	628955	808146	934595	691880	707551	0.0261358	0.670281
CYB5A	7.44383e+07	8.38828e+07	8.70431e+07	6.68706e+07	8.13135e+07	9.06298e+07	8.87765e+07	6.39519e+07	0.0482083	0.536509
CYB5B	2.76125e+07	2.74713e+07	2.30792e+07	2.36503e+07	2.58946e+07	2.16818e+07	2.66926e+07	2.33346e+07	-0.0509587	0.58706
CYB5R1	3.62798e+07	4.13643e+07	3.93044e+07	3.40231e+07	4.46474e+07	3.67842e+07	4.61356e+07	3.91136e+07	0.143805	0.0428849
CYB5R2	332964	1.18498e+06	239128	220392	110879	1.17071e+06	328816	473305	0.144242	0.586134
CYB5R3	6.64553e+07	5.51804e+07	6.32668e+07	7.20667e+07	7.61521e+07	4.79704e+07	6.68374e+07	7.09655e+07	0.0239531	0.639695
CYBA	25243.9	117075	29199.8	60024	79696.1	83305.6	53134.2	47528.5	0.102541	0.595183
CYBRD1	9.80202e+06	1.98094e+07	2.0129e+07	1.0605e+07	7.67952e+06	1.43733e+07	1.80187e+07	1.76382e+07	-0.074093	0.668147
CYC1	1.56939e+07	1.12162e+07	1.18914e+07	1.69737e+07	2.12575e+07	1.12018e+07	1.33956e+07	1.47648e+07	0.0354967	0.660179
CYCS	2.59223e+07	1.75295e+07	2.84191e+07	1.95061e+07	2.02059e+07	1.88403e+07	2.20754e+07	2.52688e+07	-0.0119605	0.69528
CYFIP1	3.35526e+07	3.54782e+07	3.28974e+07	3.22255e+07	3.40994e+07	3.21229e+07	3.19745e+07	3.47538e+07	-0.0151395	0.631985
CYP1B1	1.79249e+06	1.7169e+06	1.59386e+06	1.54861e+06	1.13476e+07	2.02874e+06	1.58853e+07	1.19846e+07	2.35687	7.28954e-20
CYP20A1	109034	51602	97051.9	435457	65977.9	41646.6	80842	304242	-0.339182	0.186464
CYP2S1	2.60708e+06	2.73786e+06	3.10034e+06	2.61518e+06	2.87286e+06	2.74832e+06	2.05064e+06	3.25499e+06	0.0133987	0.692788
CYP4B1	5.93369e+06	3.40654e+06	2.52347e+06	4.16966e+06	5.05076e+06	3.55794e+06	2.08797e+06	3.9912e+06	-0.177055	0.239327
CYP4F11	237475	729224	189340	117262	527252	457224	225691	266237	0.52982	0.0685706
CYP4F3	3.0768e+06	1.21578e+06	1.91333e+06	2.62148e+06	2.7813e+06	1.40219e+06	1.93899e+06	2.44734e+06	-0.035449	0.682204
CYP4X1	2.40696e+06	7.41968e+06	5.31097e+06	2.40423e+06	2.34122e+06	5.44402e+06	4.36245e+06	1.95808e+06	-0.263121	0.0726468
CYP51A1	1.79164e+06	1.65609e+06	3.42801e+06	2.92517e+06	2.22164e+06	1.41813e+06	4.25775e+06	2.43071e+06	0.0286476	0.670141
CYR61	66589	29600.3	530554	94953.3	102836	42376.9	613999	202448	0.31202	0.281442
CYSRT1	161723	5409.41	12667.6	55041	142370	5534.02	65702	268344	0.400736	0.3032
CYSTM1	74462.9	98975.8	17782.4	93954.8	43301	108439	57932	138415	0.0786122	0.64487
CYTH1	242204	396860	409286	375144	354433	447195	477850	348003	0.192198	0.309719
DAB2IP	50360.8	209412	222337	54650.8	0	21484.6	124340	105239	-0.424281	0.234743
DAD1	5.67936e+06	4.96415e+06	5.02365e+06	5.26297e+06	4.655e+06	4.95446e+06	5.85467e+06	6.1052e+06	0.010363	0.700206
DAG1	340477	80870.7	433367	552180	464515	374693	364152	161167	0.0729302	0.670281
DAP3	673415	761236	779944	880114	1.04598e+06	755120	879143	775987	0.147748	0.541184
DAPK3	118731	141543	135761	168138	216210	104780	185506	123211	0.169354	0.453651
DAPP1	148262	78916.9	41342.2	97712.2	132120	44772.4	60493.5	124359	0.0471185	0.664408
DARS	4.47354e+07	4.43808e+07	4.85117e+07	4.20495e+07	4.3254e+07	3.9856e+07	4.80585e+07	4.82207e+07	0.00495722	0.70023
DARS2	1.53078e+06	1.51877e+06	1.29873e+06	1.53786e+06	2.10568e+06	1.9684e+06	1.27887e+06	1.06539e+06	0.0769078	0.598077
DAZAP1	1.52514e+07	9.6924e+06	8.55991e+06	1.14968e+07	1.54566e+07	1.13163e+07	8.74563e+06	1.11665e+07	0.0431709	0.609156
DBI	1.19242e+08	9.49644e+07	1.30825e+08	1.18694e+08	1.16604e+08	8.73861e+07	1.11873e+08	1.41404e+08	-0.00674441	0.706882
DBN1	1.78365e+07	1.9833e+07	1.5467e+07	1.50431e+07	1.56715e+07	1.81536e+07	1.54512e+07	1.43381e+07	-0.083499	0.408884
DBNL	3.10276e+07	3.01779e+07	3.35122e+07	3.09293e+07	3.23319e+07	3.1448e+07	2.80153e+07	2.90694e+07	-0.049638	0.54509
DBT	2.03392e+07	1.4505e+07	1.12426e+07	1.22931e+07	1.56108e+07	1.30809e+07	1.26714e+07	1.43113e+07	-0.0666177	0.593448
DCAF13	670653	228298	257772	386937	561972	266532	275034	475005	0.104755	0.502831
DCAF7	556537	1.04841e+06	706896	627058	680689	896369	633827	1.46662e+06	0.154391	0.536937
DCAF8	2.13894e+06	7.1859e+06	5.08113e+06	2.58006e+06	1.45572e+06	5.04652e+06	4.58174e+06	4.23074e+06	-0.149847	0.60933
DCAKD	550579	244966	152344	261865	451710	265762	159495	333471	0.0285844	0.670141
DCBLD2	21064.8	33420.8	38577.5	60073.8	16622.3	34011.8	21109.7	49284.5	-0.152989	0.493023
DCD	2.75749e+06	4.61327e+06	6.40588e+06	5.0665e+06	2.22775e+06	5.7191e+06	4.35266e+06	3.85717e+06	-0.251093	0.318623
DCDC2B	3.43881e+06	1.40446e+06	685821	1.82541e+06	2.73289e+06	2.6225e+06	806185	1.73582e+06	0.0662204	0.659488
DCHS1	397389	959325	854504	406214	315188	314890	534481	938934	-0.273065	0.387621
DCLK1	231997	873915	455996	291782	232361	932296	428918	369739	0.0781581	0.566188
DCPS	1.74685e+06	1.4247e+06	664875	1.48029e+06	1.75354e+06	1.96272e+06	392259	879421	-0.240851	0.232381
DCTD	610821	263141	313131	504003	793632	173817	609279	515708	0.222277	0.389045
DCTN1	2.2256e+07	2.18878e+07	1.97254e+07	2.89314e+07	2.77508e+07	2.15472e+07	2.34242e+07	2.03522e+07	0.0159488	0.684896
DCTN2	2.42024e+07	2.17728e+07	2.35604e+07	2.70211e+07	2.96992e+07	2.67953e+07	2.41854e+07	2.44375e+07	0.11801	0.484106
DCTN3	1.01638e+06	703297	1.18846e+06	1.18819e+06	1.02551e+06	833453	1.12799e+06	1.22155e+06	0.0465668	0.627756
DCTN4	3.95568e+06	2.31301e+06	2.96583e+06	3.56895e+06	3.04182e+06	2.51118e+06	3.39464e+06	3.48858e+06	-0.0249226	0.662373
DCTPP1	177809	15829.7	48073.8	166259	10804.5	0	10810.3	56088.7	-0.945357	0.000188239
DCUN1D1	111695	405330	350078	264114	358671	212739	186266	332037	0.0762149	0.673812
DCXR	6.62101e+06	6.04829e+06	5.35333e+06	6.27265e+06	8.0488e+06	5.72936e+06	4.8859e+06	5.63416e+06	-0.025642	0.664044
DDAH1	1.10594e+07	1.04024e+07	9.35936e+06	1.22153e+07	1.5836e+07	1.10836e+07	9.47695e+06	1.08006e+07	0.108885	0.493023
DDAH2	3.71297e+06	6.62808e+06	1.91757e+06	3.13797e+06	4.63628e+06	6.75206e+06	2.26353e+06	2.29879e+06	0.165294	0.335742
DDB1	5.77212e+07	4.9253e+07	4.73106e+07	5.48389e+07	6.09935e+07	5.1155e+07	4.30725e+07	5.30691e+07	-0.0131494	0.631292
DDHD1	843857	842148	1.13219e+06	1.00192e+06	865820	838344	1.20264e+06	1.04263e+06	0.0409438	0.577423
DDI2	4.20113e+06	2.08096e+06	2.67418e+06	4.08443e+06	5.49697e+06	2.53914e+06	2.7134e+06	3.67192e+06	0.116449	0.39505
DDOST	1.09605e+08	9.18321e+07	1.00874e+08	9.86638e+07	1.13363e+08	7.48742e+07	1.25018e+08	1.18648e+08	0.0758575	0.498746
DDR1	110725	229907	191370	164978	143017	133798	182341	179459	0.0611134	0.659488
DDRGK1	3.78441e+06	4.91263e+06	3.04798e+06	3.37514e+06	4.28745e+06	4.29034e+06	3.57163e+06	3.24398e+06	0.0455154	0.600438
DDT	7.64392e+06	6.41778e+06	7.45799e+06	8.67695e+06	8.95942e+06	1.00714e+07	9.61817e+06	7.32336e+06	0.220037	0.243976
DDX1	6.57221e+07	4.90856e+07	4.37483e+07	5.29715e+07	6.25978e+07	5.40417e+07	4.39677e+07	4.77683e+07	-0.0160145	0.650347
DDX17	9.33714e+07	6.9624e+07	6.83987e+07	7.5598e+07	7.22043e+07	6.79351e+07	6.06419e+07	8.30863e+07	-0.107105	0.308899
DDX18	1.69239e+07	1.18327e+07	1.09835e+07	1.47539e+07	1.40791e+07	1.1559e+07	1.28563e+07	1.55683e+07	0.0189193	0.664361
DDX19A	7.53633e+06	5.77334e+06	5.40634e+06	7.56219e+06	8.9891e+06	6.80756e+06	6.25548e+06	5.68635e+06	0.0976499	0.42525
DDX21	1.65703e+07	1.65015e+07	1.6119e+07	1.62392e+07	1.3755e+07	1.45985e+07	1.88728e+07	1.6819e+07	-0.0554407	0.571699
DDX23	5.1682e+06	6.44615e+06	6.70116e+06	6.95228e+06	4.79658e+06	5.37916e+06	7.45217e+06	7.55185e+06	-0.00572532	0.70659
DDX24	4.1237e+06	1.63585e+06	2.14878e+06	2.90296e+06	4.05984e+06	1.55551e+06	2.44088e+06	2.6102e+06	-0.0374586	0.654867
DDX27	369092	165911	96177.6	102998	137593	209905	125444	140300	0.0036731	0.713837
DDX28	2590.59	2734.39	582.733	0	3286.44	5949.09	0	3017.9	0.025652	0.552884
DDX31	360679	255200	175135	331091	365552	296284	188062	295455	0.0112303	0.694684
DDX39A	290586	426139	265078	371256	600424	586484	321741	367181	0.378671	0.0181232
DDX39B	7.45648e+07	7.21385e+07	6.26472e+07	6.95341e+07	8.06688e+07	7.09579e+07	5.95315e+07	6.63878e+07	-0.0135255	0.669706
DDX3X	1.06879e+07	1.02837e+07	9.5708e+06	1.04265e+07	8.38226e+06	9.74909e+06	8.28577e+06	1.16319e+07	-0.067078	0.41414
DDX3Y	2.69635e+06	2.20734e+06	3.30436e+06	2.01608e+06	2.09847e+06	2.42932e+06	3.447e+06	2.7849e+06	0.10952	0.452198
DDX42	9.56122e+06	6.75085e+06	5.36311e+06	5.75242e+06	5.90444e+06	6.77592e+06	5.61819e+06	6.12273e+06	-0.0966243	0.484094
DDX46	2.52403e+07	1.84172e+07	2.02007e+07	2.19575e+07	2.42074e+07	1.72996e+07	1.81605e+07	2.52632e+07	-0.0201414	0.631985
DDX47	25511.8	18999.6	16654.5	11515.5	2633.1	18752.8	22865.4	37814.6	0.0311391	0.668147
DDX49	1.34929e+06	403411	1.8584e+06	2.81485e+06	1.17377e+06	827718	2.39581e+06	3.01896e+06	0.113646	0.619369
DDX5	7.76586e+07	6.2121e+07	6.49961e+07	5.97681e+07	6.38392e+07	6.48149e+07	5.97115e+07	6.44729e+07	-0.0304762	0.601741
DDX50	1.32103e+06	1.11028e+06	650146	624970	834117	1.05651e+06	845760	820133	0.0885432	0.563516
DDX54	4.61402e+06	2.74961e+06	1.53386e+06	3.11891e+06	4.3006e+06	2.78167e+06	2.21371e+06	2.84675e+06	0.0194366	0.677152
DDX56	19574.1	16904.4	8712.9	32647.1	14774.5	26624.8	10565.3	10479.1	-0.0774909	0.549477
DDX58	465667	629136	988446	751218	608124	298171	983034	662283	-0.078344	0.619797
DDX6	2.54928e+07	2.02207e+07	1.97997e+07	2.4168e+07	2.73733e+07	1.99172e+07	2.02914e+07	2.56608e+07	0.0435023	0.414691
DDX60	27588.3	43896.1	41803.6	54561.5	42076.6	53381.6	36001	48583.2	0.0244334	0.687204
DECR1	5.49561e+07	4.75008e+07	6.00559e+07	5.61443e+07	6.00603e+07	4.22763e+07	6.14037e+07	5.86091e+07	0.0221594	0.631985
DEGS2	1.7635e+06	1.38676e+06	787392	1.32397e+06	1.81582e+06	1.17252e+06	805091	1.54362e+06	0.0170402	0.687204
DEK	311199	126518	0	59220.1	267846	120545	16284.9	0	-0.290754	0.400988
DENND2D	69967.4	108984	72205.6	118124	57193.5	97177.9	100768	109205	-0.000620047	0.716614
DENR	1.21364e+07	1.08262e+07	1.05276e+07	1.01881e+07	9.71933e+06	8.80321e+06	1.07497e+07	1.0858e+07	-0.157643	0.41195
DERA	3.52847e+06	3.95089e+06	2.88266e+06	3.90875e+06	4.13543e+06	4.2285e+06	3.60013e+06	3.75759e+06	0.131113	0.256944
DERL2	6.29132e+06	3.39682e+06	4.51981e+06	4.98051e+06	5.91776e+06	3.01715e+06	5.20511e+06	5.77752e+06	-0.0182192	0.685935
DFFB	137995	95003.8	33004.2	114783	100229	114714	51437.1	56225	-0.0405297	0.660407
DFNA5	741843	2.02782e+06	3.12859e+06	1.61899e+06	940144	1.30304e+06	2.87836e+06	1.77673e+06	-0.105188	0.548924
DGAT1	622482	428804	455529	664904	853966	354445	542115	1.27117e+06	0.149415	0.548161
DGCR2	1219.16	8109.96	0	1731.79	492.696	5629.8	948.483	2139.23	-0.0247994	0.584702
DGKA	8.86195e+06	1.51765e+07	1.55622e+07	1.31013e+07	9.80551e+06	1.48988e+07	1.45249e+07	1.39022e+07	0.0289246	0.651249
DGKZ	134439	126268	241399	176267	147367	123563	174342	173751	-0.0962463	0.475528
DGUOK	25749.1	15992.3	0	0	47706.4	0	0	0	-0.0287653	0.674799
DHCR24	9.61621e+06	1.21816e+07	1.04757e+07	1.0182e+07	1.17347e+07	1.08277e+07	1.01071e+07	1.20934e+07	0.0644742	0.559293
DHCR7	2.39659e+06	2.54561e+06	3.20538e+06	1.3011e+06	2.51632e+06	2.29178e+06	3.63343e+06	1.74594e+06	0.079278	0.561988
DHFR	228919	92207.7	25548.6	142779	231487	180676	31215.6	102936	-0.101129	0.60996
DHODH	162791	79361.5	84821.4	67966.5	224937	41605.7	132460	25904	-0.0508366	0.665127
DHRS1	4.14089e+06	2.39509e+06	2.71279e+06	4.23821e+06	5.08686e+06	3.00979e+06	3.92383e+06	7.1661e+06	0.46294	0.00100887
DHRS3	1.33217e+06	2.25315e+06	2.20085e+06	2.14909e+06	1.83723e+06	1.88304e+06	3.0005e+06	2.58414e+06	0.254499	0.197738
DHRS4L1	2.12661e+06	1.37146e+06	1.21293e+06	2.39731e+06	2.37565e+06	1.16824e+06	1.08595e+06	2.20486e+06	-0.0788538	0.507259
DHRS7	2.10035e+06	3.22051e+06	3.20702e+06	2.3942e+06	2.59017e+06	2.35328e+06	4.02006e+06	2.43063e+06	0.0674174	0.56849
DHRS7B	4.99625e+06	1.05423e+07	6.52264e+06	6.83017e+06	4.85838e+06	9.04503e+06	5.38692e+06	7.89216e+06	-0.113055	0.469829
DHRS9	4.75497e+07	4.7819e+07	6.47369e+07	5.83159e+07	5.49394e+07	4.85583e+07	6.4072e+07	5.53612e+07	0.0384846	0.639813
DHRSX	16899.3	285944	45697.4	2603.57	24239.3	145633	175101	105900	0.498459	0.162458
DHX15	2.26065e+07	2.09295e+07	1.65895e+07	1.84082e+07	2.0083e+07	2.01708e+07	1.55516e+07	2.01237e+07	-0.0502781	0.457889
DHX29	388143	400026	476729	373237	431929	344220	419513	336254	-0.0984981	0.48783
DHX30	3.4633e+06	3.30953e+06	1.8493e+06	2.3723e+06	3.36181e+06	3.32412e+06	1.84172e+06	2.7156e+06	0.0375693	0.610169
DHX32	10899.7	25867.7	14480.3	3586.46	13580.4	23608.8	10718.6	16269.1	0.0339995	0.620787
DHX36	457446	357645	590949	318117	247526	291364	499083	407225	-0.177623	0.431724
DHX38	5985.43	93230.6	18158.4	25479.3	23453.9	103762	29400.1	14670.2	0.162858	0.487693
DHX40	30664	18271.5	1022.33	9705.1	33554.9	25547.6	622.036	15413.6	0.0710753	0.502831
DHX57	114156	150539	53417.9	158616	172448	199248	77355.3	231966	0.349615	0.0721577
DHX8	46003.3	115974	51934.2	45047.4	45835.9	84542.1	55889.6	62144.3	-0.00107916	0.714642
DHX9	1.2402e+08	1.08803e+08	9.27736e+07	1.1149e+08	1.23566e+08	1.08254e+08	9.04191e+07	1.06398e+08	-0.0331636	0.478141
DIABLO	5.33474e+06	4.84445e+06	3.43187e+06	5.03824e+06	7.07961e+06	5.88981e+06	3.9394e+06	4.05101e+06	0.184396	0.179402
DIAPH1	5.20532e+06	6.32676e+06	6.47557e+06	5.11051e+06	6.41487e+06	5.33263e+06	5.60399e+06	5.22784e+06	0.0180542	0.668147
DIDO1	367204	220094	230509	217014	185533	152769	169035	207264	-0.496925	0.0706441
DIEXF	23457.5	15456.4	26357.1	26701.6	10101.5	22899.7	30863.9	28311.4	-0.0120618	0.691446
DIP2A	2.13697e+06	1.71247e+06	1.88622e+06	2.30832e+06	1.87943e+06	1.4189e+06	1.73993e+06	5.20702e+06	-0.108235	0.554325
DIP2B	296725	289476	401779	268827	259523	326466	335815	226985	-0.110244	0.543287
DIS3	1.51184e+07	1.12519e+07	6.56186e+06	1.07965e+07	1.2529e+07	9.18022e+06	6.29314e+06	1.31669e+07	-0.137452	0.304029
DIS3L2	120671	191237	115316	184237	184402	363057	160968	25749.8	0.197076	0.549375
DKC1	7.33736e+06	7.06535e+06	7.27869e+06	5.62263e+06	3.86572e+06	4.38309e+06	5.34293e+06	5.62848e+06	-0.520848	0.00582215
DKK1	0	0	0	0	0	0	0	0	-0.0165926	0.586134
DLAT	1.2021e+07	9.77259e+06	1.18738e+07	1.14603e+07	1.12919e+07	8.95788e+06	1.19232e+07	1.19086e+07	-0.0381986	0.542002
DLD	4.22591e+07	5.34884e+07	4.85968e+07	4.79716e+07	5.55551e+07	5.22954e+07	5.44539e+07	4.51922e+07	0.103705	0.406721
DLG1	7.39954e+06	8.17069e+06	8.42572e+06	7.41814e+06	7.18011e+06	7.70431e+06	8.49462e+06	7.7647e+06	-0.0105091	0.670141
DLG3	363036	164894	215339	211702	268445	135092	264449	223522	-0.0916136	0.609859
DLGAP3	37143.9	39385.5	5274.34	10193.3	11055.5	20550.3	2775.55	16669.5	-0.135136	0.422366
DLGAP4	2.82421e+06	2.61272e+06	3.87935e+06	3.53907e+06	3.62353e+06	2.55467e+06	4.42728e+06	3.13786e+06	0.0740038	0.56561
DLST	1.50491e+07	1.20014e+07	1.67474e+07	1.67257e+07	2.04732e+07	1.25378e+07	1.85175e+07	1.57988e+07	0.152085	0.19556
DMAP1	16049.9	26420.6	3164.09	4614.79	8950.6	33981.1	5433.43	7954.03	0.0481843	0.588029
DNAAF1	4.42703e+06	2.29657e+06	1.71379e+06	3.83075e+06	5.2855e+06	2.67274e+06	2.40846e+06	2.72852e+06	0.0794528	0.659488
DNAAF2	1.72052e+06	1.39606e+06	737005	1.54031e+06	1.73315e+06	1.54477e+06	988756	1.1726e+06	-0.0562889	0.665624
DNAAF3	1.14788e+06	983786	655560	837370	1.23083e+06	1.0971e+06	793972	953479	0.131069	0.310692
DNAAF5	4.50557e+06	7.08164e+06	2.88923e+06	3.75579e+06	5.48115e+06	5.81155e+06	2.92878e+06	3.91627e+06	0.0321632	0.676937
DNAH1	1.43683e+06	1.09017e+06	1.37737e+06	1.66341e+06	1.49349e+06	853604	1.40694e+06	1.57138e+06	-0.0503866	0.6508
DNAH11	2.17869e+06	2.15397e+06	2.00091e+06	2.20443e+06	2.67019e+06	2.02412e+06	2.43533e+06	2.3249e+06	0.144602	0.0578161
DNAH12	1.12959e+07	1.09157e+07	1.40912e+07	1.27561e+07	9.73214e+06	1.16598e+07	1.35441e+07	1.42705e+07	-0.0021992	0.710843
DNAH14	0	0	308523	7569.58	10907.1	3126.17	176275	151766	0.308225	0.497488
DNAH17	362374	232836	391797	241919	382110	207634	135506	267332	-0.293355	0.243976
DNAH5	1.71308e+07	2.85089e+07	1.11082e+07	1.39523e+07	1.75729e+07	2.69781e+07	9.29486e+06	1.42057e+07	-0.0955722	0.538432
DNAH6	645848	266743	737570	590939	602649	1.26271e+06	481365	541768	0.127332	0.613548
DNAH7	1650.01	37946.6	888.048	2570.93	1330.08	2552.95	533.653	2984.75	-0.0952721	0.480601
DNAH9	9.14557e+06	7.89119e+06	5.14971e+06	7.80658e+06	9.37594e+06	7.88557e+06	5.78374e+06	8.58913e+06	0.0234035	0.683297
DNAI1	1.1241e+07	8.25187e+06	4.7173e+06	7.25137e+06	1.16357e+07	1.04743e+07	5.34858e+06	7.15063e+06	0.0645781	0.626466
DNAI2	401600	593638	112471	247624	522058	523917	138520	225343	0.0366038	0.671255
DNAJA1	2.69951e+07	2.59181e+07	1.89138e+07	2.56772e+07	2.77172e+07	2.47909e+07	2.1261e+07	2.4047e+07	0.0123419	0.682613
DNAJA2	1.96962e+07	1.71098e+07	1.73711e+07	1.83516e+07	2.06726e+07	1.72777e+07	1.65828e+07	1.46033e+07	-0.0821245	0.4467
DNAJA3	6.75289e+06	6.83823e+06	7.3242e+06	6.8228e+06	6.38969e+06	6.29218e+06	8.38677e+06	8.21045e+06	0.0684976	0.555961
DNAJA4	1.13288e+07	9.05154e+06	6.46315e+06	1.21443e+07	1.22279e+07	1.16391e+07	6.72471e+06	1.01311e+07	0.053451	0.618617
DNAJB1	1.33016e+07	1.45061e+07	1.39722e+07	1.56896e+07	1.41678e+07	1.46129e+07	1.42072e+07	1.6265e+07	0.0421258	0.569921
DNAJB11	4.18414e+06	5.30647e+06	4.80381e+06	4.9827e+06	4.42353e+06	5.21799e+06	5.76792e+06	4.93256e+06	0.0959187	0.446351
DNAJB12	37414	86444.4	64644.3	47629.7	58352.9	56054.9	86215.6	37887.6	0.0590468	0.589047
DNAJB13	1.00217e+06	1.08548e+06	305169	370463	835732	1.28958e+06	306695	349858	-0.0357626	0.688604
DNAJB4	3.65808e+06	3.69116e+06	3.07921e+06	4.08294e+06	3.48997e+06	3.27714e+06	3.27073e+06	4.24337e+06	-0.0193007	0.676937
DNAJB6	8.98793e+06	3.87247e+06	2.95398e+06	4.59387e+06	6.87791e+06	4.43415e+06	3.35382e+06	4.26929e+06	-0.0109413	0.700131
DNAJC1	132217	159347	398100	260063	100196	179240	365077	263657	-0.00205235	0.714148
DNAJC10	2.24234e+06	2.48522e+06	2.16062e+06	2.52121e+06	2.52148e+06	2.47723e+06	3.18532e+06	2.51577e+06	0.160142	0.211006
DNAJC11	3.36567e+07	1.67575e+07	2.76429e+07	2.5825e+07	2.34418e+07	1.56697e+07	3.20457e+07	2.84038e+07	-0.00479535	0.706882
DNAJC13	217120	457177	645906	513119	290003	474840	614703	449721	0.0179119	0.695076
DNAJC2	270744	112790	48661.7	159203	34595.9	160312	165211	95999.4	-0.131054	0.631292
DNAJC25	158386	37346.1	28325.9	40805.3	53920.4	40028.1	31735.2	25877.5	-0.258864	0.224647
DNAJC3	5.43179e+06	5.17812e+06	7.63332e+06	7.3942e+06	7.68626e+06	5.00773e+06	7.53174e+06	5.91496e+06	0.0222242	0.668147
DNAJC5	2.12559e+06	1.82642e+06	2.14258e+06	2.675e+06	2.88854e+06	1.41265e+06	1.98391e+06	1.84787e+06	-0.178803	0.609156
DNAJC7	2.3033e+06	4.28881e+06	2.83594e+06	2.97807e+06	2.51613e+06	3.72402e+06	2.52356e+06	2.7845e+06	-0.107891	0.320557
DNAJC8	2.52831e+06	1.84673e+06	1.86037e+06	2.06079e+06	1.77243e+06	1.941e+06	1.42727e+06	2.04875e+06	-0.188323	0.105372
DNAL1	1.86909e+09	4.08501e+09	2.9599e+09	2.8245e+09	1.61236e+09	2.58973e+09	2.72753e+09	2.80173e+09	-0.195353	0.199804
DNALI1	3.08544e+06	5.18333e+06	4.50778e+06	5.07422e+06	3.16592e+06	5.56316e+06	4.85034e+06	4.98624e+06	0.00501765	0.712115
DNASE2	327981	401766	333940	354267	385415	470809	371885	347211	0.144992	0.202081
DND1	3914.35	4908.16	6718.08	2303.43	2454.7	6076.48	3460.23	3789.29	-0.0302271	0.519207
DNHD1	73742.3	76686.4	10603.7	30412.6	23712.5	52468.3	16234.8	2764.34	-0.332786	0.295627
DNM1L	8.76925e+06	1.16645e+07	8.07029e+06	1.03682e+07	1.29087e+07	1.22406e+07	1.05049e+07	8.05551e+06	0.166329	0.37945
DNM2	1.12534e+07	1.34351e+07	1.46633e+07	1.00964e+07	8.75473e+06	1.02285e+07	1.22099e+07	1.30891e+07	-0.181171	0.253655
DNMT1	96469.8	66087.3	45546.6	50459.2	42697.3	54278.9	35027	59502.5	-0.189638	0.364347
DNPEP	5.24853e+06	4.15284e+06	5.33505e+06	6.36265e+06	6.07225e+06	4.8953e+06	5.64703e+06	5.62228e+06	0.0949159	0.490453
DNPH1	1.03927e+07	6.06679e+06	4.15829e+06	7.95292e+06	1.37458e+07	6.58604e+06	5.79849e+06	5.77321e+06	0.22258	0.241809
DNTTIP2	25066.5	42451.7	19270.3	31564	24874.3	29310.4	19480.9	24759.5	-0.0950146	0.381442
DOCK10	19363.9	126667	19218.2	8827.4	21374.6	111613	36226.5	19204.8	0.194241	0.4467
DOCK7	1.30464e+06	888495	1.46712e+06	1.1429e+06	1.02553e+06	738302	1.44869e+06	722196	-0.286007	0.16303
DOCK9	273907	308662	291006	412376	308125	145621	333706	332286	-0.15714	0.498746
DOHH	24251.8	1531.66	1819.79	28615.8	37214.8	10317.6	5853.38	7470.3	-0.0293196	0.668147
DOLK	120623	120468	113830	118073	204930	116806	153922	202750	0.34089	0.227652
DOLPP1	357816	335648	237433	365593	426045	313033	246053	427749	0.0769286	0.589047
DOPEY2	0	3294.25	0	0	507.183	605.099	378.162	863.933	-0.0179031	0.592806
DPCD	2.19761e+07	2.31413e+07	1.35469e+07	1.86873e+07	2.23899e+07	2.34346e+07	1.3492e+07	1.94247e+07	0.0205597	0.668147
DPF2	2.90384e+06	1.1443e+06	813717	1.67214e+06	3.70711e+06	1.76289e+06	683249	1.39454e+06	0.113371	0.568759
DPM1	9.00342e+06	6.79992e+06	5.50617e+06	7.47058e+06	8.07089e+06	6.38308e+06	6.00982e+06	8.81176e+06	0.023953	0.639813
DPM3	1.99396e+06	2.67869e+06	2.49321e+06	2.22021e+06	2.50778e+06	2.22975e+06	2.24292e+06	2.48522e+06	-0.00339431	0.707635
DPP3	4.95444e+07	5.19019e+07	5.19442e+07	5.00769e+07	5.37508e+07	5.24884e+07	5.66699e+07	5.25914e+07	0.0875254	0.294449
DPP7	3.73257e+06	2.61948e+06	3.47211e+06	2.44559e+06	4.52421e+06	2.98572e+06	3.33941e+06	2.54049e+06	0.18919	0.120039
DPP8	2079.45	67024.5	30678.4	608.12	5035.54	36851.4	15170.4	15604.9	-0.00441406	0.712762
DPP9	499813	620419	587420	745014	864750	618455	810187	602489	0.233282	0.33333
DPY19L1	1.35836e+06	1.05819e+06	644218	940872	1.17141e+06	1.05647e+06	591330	840184	-0.107589	0.398926
DPY19L2P1	1.22703e+06	1.38495e+06	2.27323e+06	3.10268e+06	4.73506e+06	2.09464e+06	1.67427e+06	3.70607e+06	0.466539	0.20823
DPY19L3	3.7228e+07	2.55889e+07	4.01073e+07	2.74854e+07	3.91012e+07	2.37885e+07	4.31098e+07	3.03132e+07	0.102055	0.463538
DPY30	3890.65	41597.8	15518.9	8742.7	3181.47	125070	6295.33	3201.78	0.0230401	0.687468
DPYD	83960	102089	96105.2	124575	98501.1	56678.5	62070.7	82673.4	-0.308593	0.298218
DPYSL2	1.97371e+06	1.1511e+06	1.24231e+06	1.38691e+06	1.02032e+06	1.03717e+06	1.00955e+06	1.37075e+06	-0.324656	0.127711
DPYSL3	6.97125e+06	2.6975e+06	2.47936e+06	3.69448e+06	5.79269e+06	2.73303e+06	2.26171e+06	4.80024e+06	-0.0395574	0.664044
DRAP1	65970.8	6331.79	97799.7	22811.3	47672.7	4376.18	20613.1	28012.5	-0.12044	0.611807
DRC1	1598.41	3478.52	2423.93	0	10079.6	0	1728.27	268.623	-0.0157491	0.668147
DRG1	4.02376e+06	2.98417e+06	2.94306e+06	3.78973e+06	4.04613e+06	2.75147e+06	3.3983e+06	3.80749e+06	0.0136495	0.655102
DRG2	312206	378982	316925	313346	414494	333082	411491	326046	0.101534	0.466375
DSC1	424.357	588.223	61.0548	3453.73	32670.3	477.535	269.22	332.165	0.0270469	0.660721
DSC2	125602	1.1341e+06	593592	319236	202294	491986	541659	394240	-0.0444739	0.671752
DSC3	5.88879e+06	1.07672e+07	9.8337e+06	6.97772e+06	6.99706e+06	1.6181e+07	5.67095e+06	6.35227e+06	-0.052326	0.629729
DSCAM	9.31497e+06	4.32681e+06	2.98939e+06	5.45041e+06	1.01493e+07	3.74166e+06	2.37904e+06	4.51837e+06	-0.268317	0.475528
DSCR3	26661.8	65521.7	30091.7	42740.7	31758.6	53319.7	38571.9	57257.9	0.076088	0.543287
DSCR4	16568.6	31779.6	6411.25	2586.46	19890	23301.1	2490.24	9713.15	0.0018455	0.714148
DSG1	1.12271e+07	7.84404e+06	7.09926e+06	1.05636e+07	6.67619e+06	1.03493e+07	5.30683e+06	8.48173e+06	-0.124658	0.654427
DSG2	4.8791e+07	6.9427e+07	6.35285e+07	5.65135e+07	5.78713e+07	8.02243e+07	4.97757e+07	5.28393e+07	-0.0139573	0.673936
DSG3	1.66094e+07	1.64603e+07	2.87234e+07	1.85372e+07	1.34611e+07	1.87835e+07	2.20683e+07	1.96808e+07	-0.0769159	0.511691
DSP	5.18329e+08	8.09077e+08	8.54474e+08	7.54489e+08	7.50345e+08	7.70824e+08	7.08059e+08	8.17885e+08	0.0556555	0.557384
DST	1.06223e+07	1.07159e+07	7.65893e+06	1.50804e+07	1.24409e+07	1.00586e+07	4.9391e+06	1.89891e+07	-0.0195469	0.697252
DSTN	6.74224e+07	6.76268e+07	7.21352e+07	7.35353e+07	8.28082e+07	6.47778e+07	7.49514e+07	8.22818e+07	0.114019	0.277602
DTD1	594037	527865	881093	558085	298818	448079	530396	725522	-0.4054	0.145984
DTHD1	3.54901e+06	5.2044e+06	4.11073e+06	4.27358e+06	3.86463e+06	4.91628e+06	3.18059e+06	3.72559e+06	-0.131845	0.251484
DTL	821446	1.07837e+06	1.46386e+06	1.97384e+06	1.3229e+06	1.05101e+06	1.70337e+06	1.48339e+06	0.0721876	0.631985
DTNBP1	22522.3	14053.9	18107	18046.4	28277.8	8747.87	16743.9	12008.4	-0.0750742	0.40836
DTX3	37222.4	248948	61536.3	24664.2	80243.6	283752	71336.9	38167.2	0.200849	0.475528
DTX3L	243004	673940	852500	368329	75941.9	579358	880012	377589	-0.276659	0.127711
DTYMK	3.65105e+06	3.12566e+06	2.78164e+06	2.95872e+06	3.43312e+06	3.02472e+06	2.70491e+06	2.8538e+06	-0.0555198	0.51775
DUOX1	1.28815e+06	2.15758e+06	918321	786066	1.89687e+06	2.5233e+06	724985	802400	0.102061	0.571699
DUOXA1	97340.9	161057	128643	71249.2	63883	108170	120547	77809.4	-0.214091	0.456347
DUSP14	1.73241e+06	1.13758e+06	793356	1.68559e+06	1.93771e+06	969933	862299	2.18745e+06	0.147346	0.410419
DUSP23	1.45627e+06	1.69577e+06	1.21167e+06	1.44989e+06	2.44344e+06	1.51179e+06	1.37159e+06	1.22389e+06	0.0790249	0.559108
DUSP26	13854	5860.46	3441.8	0	6440.06	3404.86	19322.2	10164	0.0990344	0.493023
DUSP3	338232	253862	495543	334555	255411	238275	607850	379534	0.0774723	0.620819
DUT	979196	973566	925965	775778	1.17446e+06	1.00004e+06	995839	756821	0.0687491	0.635647
DYDC2	3.05745e+06	2.93572e+06	2.03662e+06	2.20809e+06	2.44101e+06	3.15203e+06	1.94406e+06	2.65439e+06	-0.0682028	0.599733
DYNC1H1	3.14475e+08	3.91955e+08	3.44478e+08	3.4935e+08	3.38094e+08	3.23081e+08	3.45393e+08	3.42824e+08	-0.0382285	0.500037
DYNC1I2	4.49932e+07	4.92991e+07	5.33205e+07	4.98421e+07	4.26167e+07	4.66812e+07	4.69786e+07	4.61733e+07	-0.111157	0.18243
DYNC1LI1	4.73621e+06	4.50235e+06	4.58044e+06	5.77505e+06	5.90256e+06	4.54035e+06	5.40401e+06	4.79506e+06	0.0860242	0.522951
DYNC1LI2	7.96614e+06	8.88693e+06	8.42179e+06	8.84778e+06	7.84396e+06	8.77926e+06	8.63489e+06	8.68621e+06	-0.017865	0.62044
DYNC2H1	2.00067e+07	1.77697e+07	1.21918e+07	6.25378e+07	1.90627e+07	1.81781e+07	1.16191e+07	1.86054e+07	-0.17015	0.490453
DYNC2LI1	1.43104e+06	1.28838e+06	920841	1.20928e+06	1.63718e+06	1.33009e+06	767562	1.26515e+06	0.0532559	0.60996
DYNLL1	9.35142e+07	8.33733e+07	7.19709e+07	8.84866e+07	9.53411e+07	7.76384e+07	6.94292e+07	1.03586e+08	-0.0184506	0.664098
DYNLL2	1.53354e+06	1.07451e+06	1.05478e+06	1.51982e+06	2.82056e+06	1.14482e+06	820733	1.0303e+06	0.00653997	0.714932
DYNLRB1	1.26765e+07	1.24742e+07	1.03333e+07	1.27585e+07	1.43784e+07	1.27696e+07	8.12247e+06	1.25686e+07	-0.0585818	0.573986
DYNLT1	6.04048e+06	1.93803e+06	2.69495e+06	4.35891e+06	4.61234e+06	2.57872e+06	2.891e+06	4.31915e+06	0.0218898	0.68341
DYSF	33880.8	17834.9	26630	13740.1	42619.7	15922.8	22529.2	63511.7	0.187657	0.344701
DZIP1L	61520.3	112872	40058.6	93646.6	149794	126943	37434.9	51058.4	-0.0120513	0.704238
EARS2	70889.5	94714.2	54550.5	51212.5	96565	66315.6	49810	54655.3	-0.0132457	0.694296
EBF2	1.29961e+07	5.87266e+06	1.00542e+07	1.40524e+07	1.49403e+07	5.29159e+06	1.08794e+07	1.03415e+07	-0.169211	0.571699
EBNA1BP2	5.34136e+06	2.81037e+06	1.96766e+06	4.48334e+06	4.29017e+06	2.21108e+06	2.83926e+06	3.89645e+06	-0.157086	0.309796
EBP	3.14824e+06	3.19276e+06	3.32728e+06	3.00952e+06	3.31955e+06	2.83285e+06	3.93746e+06	3.6781e+06	0.0985268	0.371683
ECE1	1.10369e+06	4.13077e+07	7.1747e+06	2.19686e+06	2.28011e+06	2.38705e+07	3.52741e+06	2.53772e+06	-0.128246	0.589565
ECH1	3.78659e+07	2.50561e+07	2.91781e+07	2.90141e+07	3.65367e+07	2.59032e+07	2.59081e+07	3.13982e+07	-0.00722581	0.686838
ECHDC1	1.51442e+06	1.94185e+06	1.18048e+06	1.8204e+06	1.67422e+06	1.22337e+06	1.05412e+06	1.47507e+06	-0.221535	0.156616
ECHS1	8.6931e+07	6.59077e+07	8.88022e+07	1.02287e+08	1.0191e+08	7.19488e+07	9.18663e+07	1.16849e+08	0.15099	0.0238953
ECI1	1.27729e+07	1.16927e+07	1.17297e+07	1.43383e+07	1.49768e+07	1.0819e+07	1.04205e+07	1.28803e+07	-0.0413173	0.651818
ECI2	1.76375e+06	1.27424e+06	1.33404e+06	1.81808e+06	2.06631e+06	1.40009e+06	1.22235e+06	1.69456e+06	0.0206543	0.676937
ECM1	41195.2	64816.7	5454.25	50619.9	18896	57976.6	44814.9	65739.2	-0.00722819	0.709984
ECM29	2.07954e+06	3.40975e+06	2.01201e+06	2.18986e+06	2.78453e+06	2.52496e+06	2.32287e+06	2.0135e+06	0.0554805	0.61684
ECT2L	621774	519978	255380	472507	507937	299689	261479	515281	-0.195991	0.264103
EDC4	543876	332379	400058	473308	480313	406044	374444	393787	-0.0715423	0.579357
EDF1	5.98513e+06	5.71805e+06	4.80638e+06	4.42212e+06	4.07761e+06	4.25316e+06	4.69339e+06	4.95155e+06	-0.183512	0.205261
EEA1	4.25963e+06	9.76552e+06	6.04945e+06	4.61209e+06	4.77531e+06	8.57886e+06	5.29129e+06	4.37154e+06	-0.0524103	0.601741
EEF1A1	2.67155e+08	2.54117e+08	2.62878e+08	2.32114e+08	2.8923e+08	2.481e+08	2.64486e+08	2.57857e+08	0.0644004	0.398926
EEF1B2	5.47906e+07	4.43511e+07	5.33515e+07	6.06302e+07	6.18065e+07	5.09224e+07	5.42755e+07	6.56037e+07	0.123685	0.271057
EEF1D	6.97679e+07	8.05154e+07	6.94301e+07	7.65982e+07	8.0589e+07	9.44406e+07	6.94118e+07	6.93702e+07	0.0578472	0.568841
EEF1E1	9.15899e+06	1.35831e+07	1.41955e+07	1.11182e+07	1.16527e+07	1.38488e+07	1.77757e+07	1.49058e+07	0.274598	0.00159048
EEF1G	1.12097e+08	1.4163e+08	1.35392e+08	1.28226e+08	1.34657e+08	1.30281e+08	1.39974e+08	1.49807e+08	0.101788	0.269649
EEF2	4.07627e+08	4.25104e+08	4.38103e+08	4.50562e+08	4.68835e+08	3.94093e+08	4.67838e+08	4.46608e+08	0.0368005	0.498746
EEFSEC	93136.1	199726	109032	105447	29766.1	158316	68358.4	89772.6	-0.443254	0.00159048
EFCAB1	377383	227546	61568.7	229621	347512	513568	34332	230656	0.109882	0.620787
EFCAB10	573785	621435	404856	728523	892947	635635	443282	681778	0.0214706	0.696921
EFCAB7	181829	104307	123880	149501	240850	89322	113565	145204	0.015919	0.695076
EFEMP1	111627	404329	1.28802e+06	937305	99305.5	632243	905116	793510	-0.105009	0.617922
EFHB	1.11556e+06	230104	125144	710299	865074	251026	286745	463577	-0.201968	0.565099
EFHC1	1.78701e+07	1.00093e+07	8.14269e+06	1.42326e+07	1.75016e+07	1.03615e+07	9.14019e+06	1.20923e+07	-0.0190688	0.682716
EFHC2	1.24398e+07	3.66491e+06	2.245e+06	9.35802e+06	1.08082e+07	4.45044e+06	2.88993e+06	7.91349e+06	-0.180462	0.467937
EFHD2	3.41765e+07	3.0319e+07	3.78967e+07	4.0567e+07	4.10527e+07	3.61342e+07	3.87082e+07	4.42598e+07	0.16363	0.207669
EFL1	60324.4	37535.6	96193.8	55977.8	67466.5	59882.9	76748.6	57216.8	0.128377	0.472532
EFR3A	7.06888e+07	3.21789e+07	5.96772e+07	4.30235e+07	3.73001e+07	4.99189e+07	6.22161e+07	4.2992e+07	0.0494677	0.659488
EFTUD2	3.23657e+07	2.6285e+07	2.71284e+07	3.15821e+07	3.39555e+07	2.74207e+07	2.62834e+07	3.30809e+07	0.0317501	0.620787
EGFR	2.48671e+06	2.60805e+06	4.22386e+06	2.74298e+06	2.73671e+06	2.79586e+06	2.531e+06	2.25635e+06	-0.202614	0.256542
EHBP1L1	1.46411e+06	1.92655e+06	1.05065e+06	1.27043e+06	1.47949e+06	2.43154e+06	953857	1.05445e+06	-0.0314746	0.668147
EHD1	5.43668e+06	8.53382e+06	8.62413e+06	7.10331e+06	6.42412e+06	6.41835e+06	8.33513e+06	7.03271e+06	-0.0254901	0.655717
EHD2	5.37708e+06	5.16381e+06	4.96712e+06	3.0167e+06	9.12301e+06	4.17995e+06	4.19592e+06	4.34722e+06	0.231223	0.467937
EHD4	1.38433e+08	1.60232e+08	1.64004e+08	1.79145e+08	1.36085e+08	1.58208e+08	1.37898e+08	1.33902e+08	-0.177251	0.290464
EHHADH	508325	356511	784139	377945	387981	248800	725005	406225	-0.158658	0.478141
EI24	2.07017e+06	2.33776e+06	1.75744e+06	2.03005e+06	2.76206e+06	2.04733e+06	1.75636e+06	2.27563e+06	0.0798227	0.501084
EIF1	2.90246e+06	2.30093e+06	2.81157e+06	2.91575e+06	2.75395e+06	1.48897e+06	3.07522e+06	4.75738e+06	-0.00898507	0.704384
EIF1AY	87515.4	21093.8	52464.6	34561.7	60957	23363.3	35483.2	92159.7	0.0637495	0.635471
EIF2A	4.18172e+06	4.00435e+06	4.23452e+06	3.12123e+06	2.91338e+06	2.7246e+06	3.72143e+06	3.84176e+06	-0.262354	0.205503
EIF2AK2	3.84124e+06	4.56921e+06	3.53047e+06	3.26694e+06	3.96711e+06	3.93192e+06	3.53878e+06	3.1875e+06	-0.0487871	0.45885
EIF2B2	136857	204800	169046	188692	155283	225788	184448	183819	0.0756239	0.48214
EIF2B3	5.52214e+06	4.08495e+06	3.44255e+06	4.6056e+06	6.74363e+06	3.56372e+06	4.44266e+06	3.85408e+06	0.0373907	0.659488
EIF2B4	451165	509956	296786	304725	380155	449398	286763	425764	-0.00901564	0.70659
EIF2B5	1.03089e+06	1.10515e+06	1.48397e+06	962129	1.33242e+06	885771	1.15247e+06	1.45807e+06	0.0600637	0.622237
EIF2D	305680	1.23504e+06	258941	285271	304561	621641	347113	238664	-0.0751292	0.599989
EIF2S1	1.98299e+07	2.19816e+07	2.18074e+07	1.94362e+07	1.91102e+07	2.0301e+07	2.11334e+07	2.24881e+07	0.0053482	0.697252
EIF2S2	3.73635e+07	3.143e+07	3.69221e+07	3.46461e+07	3.35948e+07	2.79608e+07	3.52196e+07	4.0619e+07	-0.0354598	0.589162
EIF2S3	4.1018e+07	4.41192e+07	4.28923e+07	4.07046e+07	3.90345e+07	3.62861e+07	4.33681e+07	4.54439e+07	-0.0333176	0.542912
EIF3A	4.29631e+07	3.72217e+07	4.06706e+07	3.51978e+07	3.92281e+07	3.50042e+07	3.80802e+07	4.09642e+07	-0.0334147	0.620884
EIF3B	5.27773e+07	4.74574e+07	4.75974e+07	4.4321e+07	4.56217e+07	4.21037e+07	4.3761e+07	4.99321e+07	-0.0666477	0.407615
EIF3C	2.99989e+06	4.38239e+06	4.00562e+06	4.12303e+06	3.04159e+06	3.52681e+06	3.58326e+06	3.5451e+06	-0.169465	0.16303
EIF3CL	1.59949e+06	2.55511e+06	1.59277e+06	1.69232e+06	2.47444e+06	3.15988e+06	1.16394e+06	1.85907e+06	0.0699467	0.61075
EIF3D	3.13924e+07	2.97737e+07	2.38062e+07	2.46893e+07	2.45412e+07	2.73045e+07	2.44769e+07	2.60157e+07	-0.0627517	0.439923
EIF3E	1.66702e+07	2.24999e+07	1.73085e+07	2.16198e+07	2.31518e+07	2.1138e+07	1.94458e+07	1.94586e+07	0.0579525	0.57689
EIF3F	1.07172e+07	1.02027e+07	8.07315e+06	1.03325e+07	1.09041e+07	1.06301e+07	8.48154e+06	9.3748e+06	-0.0110323	0.673936
EIF3G	1.6235e+07	1.66806e+07	1.91771e+07	1.31212e+07	1.3664e+07	1.52008e+07	1.50753e+07	1.49687e+07	-0.164833	0.270515
EIF3H	4.47872e+06	6.63478e+06	3.92532e+06	3.50434e+06	6.35749e+06	5.73283e+06	4.39821e+06	3.59885e+06	0.103794	0.44097
EIF3I	1.75956e+07	1.99602e+07	1.88453e+07	1.63436e+07	1.74122e+07	1.88907e+07	1.64679e+07	1.66926e+07	-0.0538084	0.494704
EIF3J	1.13403e+07	8.58041e+06	1.22292e+07	1.10791e+07	1.06302e+07	1.06321e+07	1.15509e+07	1.06074e+07	-0.000961696	0.715166
EIF3K	5.3456e+06	3.33799e+06	4.18684e+06	6.11451e+06	7.91815e+06	5.05453e+06	4.92999e+06	5.66113e+06	0.309245	0.012439
EIF3L	1.49546e+07	1.72782e+07	1.48656e+07	1.6375e+07	1.72051e+07	1.62854e+07	1.54188e+07	1.69187e+07	0.0449687	0.471131
EIF3M	3.66116e+06	3.1251e+06	2.90096e+06	3.61043e+06	3.79228e+06	3.25013e+06	2.39519e+06	3.3994e+06	-0.0513209	0.610169
EIF4A1	8.83633e+07	8.6044e+07	8.82709e+07	8.77554e+07	1.00299e+08	9.01772e+07	9.44684e+07	9.09763e+07	0.0948643	0.0812534
EIF4A2	2.08085e+07	1.96954e+07	1.53557e+07	2.10562e+07	2.4921e+07	2.41848e+07	1.60604e+07	1.87325e+07	0.09732	0.259653
EIF4A3	2.31053e+07	1.96811e+07	1.68631e+07	2.23269e+07	2.72723e+07	2.06843e+07	1.65176e+07	2.10487e+07	0.0364235	0.542577
EIF4B	1.66424e+07	1.12838e+07	1.85426e+07	1.54164e+07	1.31985e+07	1.25558e+07	1.74024e+07	1.74014e+07	-0.0357329	0.659157
EIF4E	2.01637e+06	2.43263e+06	2.68158e+06	2.05033e+06	2.00991e+06	2.15411e+06	2.28317e+06	2.55726e+06	0.0130471	0.69519
EIF4G1	3.61605e+07	4.00685e+07	4.75443e+07	3.19146e+07	2.72146e+07	2.89069e+07	4.08639e+07	4.11154e+07	-0.184623	0.111559
EIF4G2	5.15735e+06	6.05264e+06	5.74501e+06	5.36315e+06	5.68001e+06	5.46183e+06	6.02363e+06	5.10466e+06	-0.00720471	0.687468
EIF4G3	63278	78182.7	54338	25093.8	41155.1	33869.5	94579.9	52126.4	0.00695929	0.709516
EIF4H	2.00429e+07	1.56169e+07	2.44871e+07	1.58802e+07	1.77721e+07	1.66408e+07	2.20065e+07	2.31998e+07	0.0830601	0.543287
EIF5	1.21609e+07	9.05568e+06	1.3227e+07	1.44185e+07	1.28238e+07	1.09078e+07	1.24652e+07	1.32751e+07	0.0293766	0.610169
EIF5A	9.13002e+07	7.42388e+07	8.70937e+07	8.4463e+07	9.66647e+07	7.85262e+07	8.0281e+07	8.03222e+07	-0.0112422	0.680054
EIF5B	8.06504e+06	6.86748e+06	8.81123e+06	6.05507e+06	4.84343e+06	4.62344e+06	7.08544e+06	7.20356e+06	-0.426404	0.0949751
EIF6	1.28335e+07	8.18189e+06	1.12734e+07	1.29267e+07	1.56171e+07	1.03721e+07	1.38299e+07	1.11489e+07	0.127117	0.40836
ELAC2	144735	6039.65	22886.3	25445.9	6719.18	9327.17	27753.7	14189.9	-0.257588	0.410419
ELANE	29928.7	291782	186016	46544.1	7508.63	166434	197935	999313	0.0920229	0.662623
ELAVL1	2.69604e+07	3.01998e+07	2.30837e+07	2.61288e+07	2.88287e+07	2.63414e+07	2.26931e+07	2.64075e+07	-0.0192924	0.631985
ELF3	821357	744093	872086	740907	1.13762e+06	706276	961257	906735	0.164788	0.315246
ELMO3	422786	1.27567e+06	752368	427271	311595	943914	617727	510987	-0.188639	0.453025
ELMOD2	1.62531e+06	1.57497e+06	1.62588e+06	1.63672e+06	1.72066e+06	1.65576e+06	1.89144e+06	1.95254e+06	0.119193	0.225657
ELOVL1	235651	116761	222857	114006	108028	86610.9	265394	136558	-0.0291389	0.696731
ELOVL5	591146	722196	634724	619588	579682	760766	680613	751097	0.0384102	0.665485
ELOVL6	6.13598e+07	6.02868e+07	8.69324e+07	8.6293e+07	6.09305e+07	5.34185e+07	7.28956e+07	7.59232e+07	-0.173234	0.313454
ELP2	21630.9	870133	8261.89	23534.3	39290.7	1.39498e+06	16917.3	45294.6	0.233568	0.494686
ELP3	89374.3	116160	182664	77646.2	163896	131304	94187.2	88893.6	0.0783672	0.648118
EMC1	2.86569e+06	3.45012e+06	2.87484e+06	3.03038e+06	3.77921e+06	2.43082e+06	3.09886e+06	3.57308e+06	0.0744183	0.582406
EMC2	242171	147874	107244	189764	313735	41269.7	179012	372356	0.369303	0.403251
EMC3	41469.6	50162.8	29314.6	62055	66995.8	23275.5	23948.4	69270.9	-0.05415	0.618589
EMC4	1.76509e+06	1.41763e+06	1.11286e+06	1.7439e+06	2.06606e+06	1.25067e+06	1.02257e+06	1.70995e+06	-0.0291947	0.668147
EMC7	637245	557101	536783	493097	759299	465942	678793	489674	0.0745863	0.609156
EMC8	255969	469895	199640	326207	235149	443980	291974	206451	-0.124144	0.559227
EMD	1.10391e+07	1.15117e+07	1.19485e+07	1.30729e+07	1.35319e+07	1.0744e+07	1.17696e+07	1.26257e+07	0.0347435	0.611685
EMG1	14753.9	2106.37	16349.5	5619.93	6869	0	9097.09	3164.63	-0.114631	0.318623
EML2	9.97208e+06	6.77195e+06	6.89547e+06	8.73984e+06	9.71689e+06	6.55879e+06	6.32465e+06	1.08284e+07	0.0230516	0.665624
EML3	100950	137193	137529	101525	55705.2	142313	97034.8	67726.8	-0.317033	0.145498
EML4	1.53146e+07	1.01177e+07	9.07777e+06	1.01524e+07	1.00334e+07	7.94871e+06	7.66155e+06	1.04541e+07	-0.279796	0.062189
EML6	395287	574521	166257	188797	464296	594069	257573	181087	0.194282	0.214143
ENAH	2.1956e+06	2.93994e+06	2.82377e+06	2.9505e+06	2.29619e+06	2.27716e+06	2.29142e+06	2.48737e+06	-0.242681	0.0575637
ENDOD1	1.15283e+07	4.06805e+06	4.92181e+06	6.98674e+06	9.20406e+06	5.1176e+06	4.70081e+06	5.87867e+06	-0.110609	0.593532
ENDOG	1.73777e+06	1.00217e+06	1.15838e+06	1.31699e+06	1.90974e+06	1.24521e+06	1.11973e+06	1.35358e+06	0.110869	0.37945
ENKD1	1678.83	0	0	0	3319.23	2183.05	0	0	0.0124916	0.629516
ENKUR	2.3521e+06	1.16148e+06	700106	1.70434e+06	2.19627e+06	1.25922e+06	836196	1.48254e+06	-0.0889008	0.583688
ENO1	7.24604e+08	7.62149e+08	8.1004e+08	6.91028e+08	7.56146e+08	8.56118e+08	7.4074e+08	6.98959e+08	0.0225546	0.653268
ENO2	3.17063e+06	1.64091e+06	1.66227e+06	2.30982e+06	3.18789e+06	2.10609e+06	1.54758e+06	2.27843e+06	-0.0275789	0.681831
ENOPH1	4.24346e+06	3.11898e+06	2.90872e+06	5.01645e+06	4.64305e+06	4.68671e+06	2.62916e+06	3.8429e+06	0.0639452	0.629516
ENOSF1	611212	242767	202975	784757	908537	183085	164089	574515	-0.136487	0.557106
ENPP4	58837.3	133545	4025.91	55047.2	81830.2	88014.5	35733.9	33688.7	0.0243406	0.685821
ENSA	5.3061e+06	3.22972e+06	5.27968e+06	3.86251e+06	4.37016e+06	3.28347e+06	3.51807e+06	3.74608e+06	-0.21175	0.243976
ENTPD3	87188.9	216221	205093	116168	7232.56	136928	233674	118420	-0.252809	0.417312
ENTPD5	436403	749201	883066	285144	404513	760405	855836	482021	0.149569	0.543287
EOGT	806472	711630	837472	902839	718974	634475	965401	1.02187e+06	0.0452034	0.659081
EP400	1.27729e+07	658950	1.95811e+06	2.07649e+06	4.13038e+06	884020	5.11919e+06	2.189e+06	0.353423	0.42525
EPB41	226957	249073	254762	239746	197534	204622	372210	212259	0.00212417	0.714888
EPB41L1	3.03627e+07	3.2196e+07	3.10807e+07	3.22134e+07	2.96844e+07	3.21401e+07	2.83488e+07	2.76783e+07	-0.0925691	0.358783
EPB41L3	610636	907700	1.27597e+06	905025	717250	1.09755e+06	1.20609e+06	1.08034e+06	0.139839	0.298754
EPB41L4B	9.28457e+06	2.09022e+07	1.44023e+07	1.22455e+07	1.03441e+07	1.66216e+07	1.76463e+07	1.59702e+07	0.107841	0.554325
EPB41L5	247154	96410.4	71049.9	123399	103468	136395	107977	134725	0.063401	0.654149
EPC2	70998.8	188841	182037	168546	51853.1	120733	131110	190252	-0.248011	0.218745
EPCAM	1.75149e+07	1.74727e+07	1.22719e+07	2.03856e+07	1.97656e+07	1.49452e+07	1.40783e+07	1.77005e+07	-0.0387517	0.629516
EPHA2	5.56655e+06	8.76998e+06	6.65119e+06	6.47691e+06	5.78952e+06	7.73373e+06	7.48067e+06	5.49212e+06	-0.0452706	0.578147
EPHB2	4.6428e+06	5.91713e+06	5.82796e+06	5.36529e+06	5.10032e+06	7.15737e+06	5.3094e+06	4.98511e+06	0.0493412	0.629097
EPHX1	1.76919e+08	1.43743e+08	1.16409e+08	1.59811e+08	2.02063e+08	1.46434e+08	1.22966e+08	1.46355e+08	0.039244	0.578604
EPHX2	1.5989e+06	928356	602665	1.27543e+06	2.33822e+06	1.02021e+06	517478	909229	0.04239	0.660986
EPM2AIP1	969806	1.18773e+06	903298	1.14645e+06	1.08122e+06	1.16827e+06	1.20939e+06	893805	0.0594774	0.641462
EPN1	173911	251344	127454	192121	320478	435784	133532	146345	0.351721	0.346243
EPPK1	3.3214e+08	6.06875e+08	3.31716e+08	3.5116e+08	4.68573e+08	5.33721e+08	3.01195e+08	3.66958e+08	0.0515376	0.610799
EPRS	1.11266e+08	1.06478e+08	1.14639e+08	1.05674e+08	1.01338e+08	9.37269e+07	1.06931e+08	1.04054e+08	-0.108852	0.101057
EPS15	360617	527003	479317	415380	353021	752351	404664	436952	0.0459588	0.635918
EPS15L1	1.28586e+06	1.72577e+06	1.39008e+06	1.14596e+06	1.65106e+06	1.5808e+06	1.43105e+06	1.21893e+06	0.0960503	0.46463
EPS8	399517	534911	346983	302772	339614	496153	277242	262865	-0.206015	0.45885
EPS8L1	3.10384e+06	4.35491e+06	4.67349e+06	4.96117e+06	2.7804e+06	4.49824e+06	4.42942e+06	5.08883e+06	-0.0451328	0.535786
EPS8L2	2.43122e+07	2.12067e+07	2.48666e+07	2.45304e+07	2.56464e+07	2.17547e+07	2.45075e+07	2.4705e+07	0.0231005	0.586139
EPT1	592264	627991	726892	760861	770031	656432	796707	728490	0.108771	0.538432
ERAL1	1.48728e+06	7.26302e+06	1.30538e+06	1.3484e+06	3.09473e+06	6.37402e+06	848870	1.82547e+06	0.0511187	0.685707
ERAP1	6.33052e+06	3.96497e+06	3.66324e+06	4.36112e+06	7.41909e+06	4.11386e+06	3.53618e+06	4.1825e+06	0.0361942	0.580385
ERAP2	45725.7	19694.7	351229	119962	47329.6	7962.51	313555	90187.7	-0.240712	0.210459
ERBB2	460117	623266	530939	527834	521546	624641	511729	558164	0.0620001	0.599989
ERBIN	6.59848e+06	7.61315e+06	6.52294e+06	6.60011e+06	5.91753e+06	7.48805e+06	6.4366e+06	6.74181e+06	-0.05139	0.558959
ERC1	163045	142501	269314	162804	88107.2	125773	135615	162901	-0.308361	0.283504
ERCC3	1.96511e+06	677767	1.29313e+06	676253	1.04201e+06	643189	1.25616e+06	724403	-0.113907	0.557398
ERCC4	59426.7	65512.1	41980.4	43784.1	133603	6694.12	114876	41855	0.299718	0.248673
ERGIC1	1.88221e+07	2.15307e+07	1.96499e+07	1.96502e+07	1.98389e+07	1.8747e+07	2.09973e+07	2.10727e+07	0.0213453	0.650347
ERGIC2	819900	591641	552630	1.03334e+06	345960	473839	696704	516920	-0.301891	0.277602
ERGIC3	1.66553e+06	2.50847e+06	2.31207e+06	2.47621e+06	1.7698e+06	2.62062e+06	2.48779e+06	1.77013e+06	-0.0779739	0.618617
ERH	2.86202e+07	2.13316e+07	1.97683e+07	2.64894e+07	3.56955e+07	2.17182e+07	2.24494e+07	2.40604e+07	0.116483	0.336322
ERICH3	5.58415e+07	2.59001e+07	2.38442e+07	3.8651e+07	4.88786e+07	3.90557e+07	2.24192e+07	3.20893e+07	-0.0736766	0.617922
ERICH5	3.8895e+06	1.06041e+06	677067	1.74763e+06	4.66199e+06	2.43307e+06	614188	1.35008e+06	0.17695	0.557384
ERLEC1	1.30091e+06	1.13073e+06	2.37945e+06	2.06714e+06	1.51367e+06	819103	2.8292e+06	2.42259e+06	0.0797818	0.554325
ERLIN1	3.39236e+07	2.44716e+07	2.99248e+07	2.91945e+07	3.29111e+07	2.11223e+07	3.21516e+07	3.98632e+07	0.0237508	0.667487
ERLIN2	7.0868e+07	4.37552e+07	4.59673e+07	5.4741e+07	6.12789e+07	3.98396e+07	5.17182e+07	6.41532e+07	0.0150912	0.673913
ERMP1	2.22476e+07	3.04176e+07	2.6871e+07	2.95225e+07	3.10826e+07	2.55961e+07	3.04536e+07	3.52597e+07	0.185161	0.15951
ERN2	8570.35	9003.43	8378.09	3863.35	4998.39	21296.3	3836.28	1034.15	-0.0210477	0.639813
ERO1A	2.12797e+07	2.75622e+07	2.85128e+07	2.83004e+07	2.81831e+07	2.25807e+07	3.22591e+07	2.81747e+07	0.0947571	0.456347
ERP29	4.96128e+07	4.82065e+07	4.69063e+07	4.64094e+07	5.63364e+07	5.03346e+07	4.45983e+07	5.0808e+07	0.0824507	0.417675
ERP44	2.3407e+07	2.68322e+07	2.75691e+07	2.70594e+07	2.70897e+07	2.88216e+07	2.73317e+07	2.77221e+07	0.0825511	0.40836
ESD	3.15527e+07	2.48127e+07	2.33575e+07	2.67811e+07	3.67367e+07	2.35508e+07	2.25712e+07	2.61445e+07	0.0167628	0.670141
ESRP1	6.33243e+06	7.11442e+06	6.41508e+06	6.81557e+06	6.03571e+06	5.49987e+06	5.18711e+06	9.24586e+06	-0.0683851	0.547358
ESRRB	87630.1	2097.25	111179	107416	112178	9117.15	81668.8	170721	0.038114	0.683297
ESYT1	6.13603e+06	1.00357e+07	1.49886e+07	8.01226e+06	5.83266e+06	7.88065e+06	1.26674e+07	9.45915e+06	-0.09782	0.361126
ESYT2	6.60065e+06	8.44718e+06	7.15397e+06	5.90581e+06	5.94392e+06	6.20449e+06	6.89617e+06	7.48518e+06	-0.0732785	0.511951
ETF1	1.63347e+07	1.60039e+07	1.51026e+07	1.49702e+07	1.60349e+07	1.45579e+07	1.60902e+07	1.7439e+07	0.0346137	0.589162
ETFA	4.68099e+07	4.25857e+07	4.85342e+07	4.9639e+07	6.11222e+07	5.18408e+07	5.87845e+07	5.02303e+07	0.240292	0.000131953
ETFB	4.84053e+07	5.83369e+07	6.37453e+07	5.18718e+07	5.63696e+07	5.54503e+07	6.83921e+07	5.25876e+07	0.0592003	0.536937
ETFDH	2.74603e+06	2.43562e+06	3.16207e+06	3.20215e+06	3.12499e+06	2.37084e+06	3.46288e+06	3.50378e+06	0.0934314	0.397057
ETHE1	1.83255e+07	2.18898e+07	3.26519e+07	2.39251e+07	1.99671e+07	2.17398e+07	3.17516e+07	2.84559e+07	0.0648052	0.477357
ETV6	211215	115896	165446	150410	108725	198574	170226	162419	-0.00232057	0.714148
EVPL	4.84274e+07	5.03194e+07	6.95548e+07	4.72786e+07	4.69333e+07	5.7637e+07	5.97132e+07	4.76351e+07	-0.00507842	0.700405
EWSR1	7.21011e+07	5.3325e+07	5.42848e+07	5.15281e+07	4.46372e+07	4.61778e+07	4.04761e+07	5.86302e+07	-0.270944	0.128571
EXD2	621345	4.11772e+06	540117	319109	741183	4.54344e+06	562761	429037	0.211441	0.326995
EXOC1	670852	1.03436e+06	633525	765048	767242	911375	635532	746257	-0.0398746	0.629729
EXOC2	173061	728763	140711	166205	145442	255147	234457	139719	-0.260773	0.338888
EXOC3	499351	1.07256e+06	367135	603381	771483	849239	520419	529428	0.126621	0.48783
EXOC4	5.9616e+06	6.41171e+06	6.06122e+06	5.72994e+06	5.65036e+06	6.24454e+06	6.0035e+06	5.70416e+06	-0.0334413	0.500304
EXOC5	1.7666e+06	1.31977e+06	1.62206e+06	1.23049e+06	1.18371e+06	1.36342e+06	1.40475e+06	1.2418e+06	-0.112355	0.469829
EXOC6	2977.34	2676.66	356.227	18.3551	13465.1	3002.25	20.4819	0	0.0154007	0.65764
EXOC6B	538104	381006	340670	499253	609757	354060	407189	416804	0.0124242	0.696731
EXOC7	522767	519141	421908	509467	633395	488891	433614	552939	-0.0143695	0.704384
EXOC8	1.15765e+06	1.57736e+06	1.39466e+06	1.65402e+06	1.87899e+06	1.65767e+06	1.84452e+06	1.05473e+06	0.0927894	0.611807
EXOSC1	440737	297118	264495	256011	227522	310706	182482	362119	-0.1388	0.550273
EXOSC10	131326	35445.7	62630.7	54650.4	71764	20447.7	38583.2	149933	-0.126869	0.563304
EXOSC3	11496	13215.3	37984.6	5692.3	4836.58	11304.2	8705.32	21745.4	-0.154872	0.412688
EXOSC8	900727	761961	768117	637841	826810	1.23729e+06	490044	638768	0.0250298	0.69782
EXOSC9	341737	199964	210759	221368	141175	221639	169800	325661	-0.113851	0.549477
EXPH5	273424	166144	129416	448534	267826	225081	120894	315897	-0.0359823	0.664098
EZR	2.85422e+08	2.25093e+08	2.43461e+08	2.24008e+08	2.33937e+08	2.27857e+08	2.48228e+08	2.4367e+08	-0.0585795	0.586134
F11R	1.30242e+07	1.34387e+07	1.43084e+07	1.40088e+07	1.56861e+07	1.38008e+07	1.36265e+07	1.33886e+07	0.0368685	0.539106
F13A1	1.74329e+06	9796.23	380648	173224	83825.7	71115.6	516516	120162	-0.130912	0.641895
F3	2.06429e+06	2.69342e+06	5.32506e+06	4.03266e+06	2.63324e+06	2.83604e+06	7.87056e+06	5.13599e+06	0.345467	0.0774095
FABP5	1.83806e+08	3.44873e+08	7.4502e+08	2.74942e+08	2.29844e+08	3.42033e+08	7.50675e+08	4.43964e+08	0.277563	0.0639932
FADS2	901673	491279	511704	533267	1.01427e+06	544578	461326	480522	-0.0585641	0.650347
FAF1	554556	969869	548117	617683	469179	694876	502489	595203	-0.27982	0.262624
FAF2	5.86738e+06	5.30702e+06	5.70987e+06	5.99079e+06	6.41909e+06	4.97311e+06	5.52625e+06	5.9814e+06	-0.000877382	0.714148
FAH	786417	1.15119e+06	1.34792e+06	1.24275e+06	1.33608e+06	1.03186e+06	2.20383e+06	1.07576e+06	0.248172	0.281237
FAHD1	2.90605e+06	2.02609e+06	3.1148e+06	3.06437e+06	3.50491e+06	2.24928e+06	3.38765e+06	3.35067e+06	0.167913	0.000467879
FAHD2A	28604	125690	66000	91880.3	53114.3	147934	143727	69477.1	0.293028	0.282187
FAHD2B	27095.4	70656.1	69908.1	47025.6	28307	67610.3	71326.6	50597.8	0.0157511	0.674835
FAM107B	649286	595475	595581	349893	386582	550521	420673	495749	-0.208101	0.406058
FAM114A1	3.15117e+06	4.14197e+06	4.56801e+06	4.85516e+06	4.35192e+06	4.48981e+06	4.9108e+06	4.43368e+06	0.0918287	0.611685
FAM114A2	23710.2	23431.1	25538	29573.5	33768.9	19487.1	28234	31312.6	0.0290951	0.598077
FAM120A	2.39926e+07	3.01863e+07	2.37044e+07	2.0405e+07	2.30018e+07	2.45022e+07	2.28036e+07	2.47306e+07	-0.0302767	0.580016
FAM120B	2.42267e+06	1.76036e+06	1.9116e+06	2.29429e+06	2.56242e+06	1.43964e+06	1.415e+06	1.95037e+06	-0.215594	0.298625
FAM120C	530814	108131	127153	519784	617066	170105	256096	554392	0.477732	0.0697589
FAM129A	1.18245e+07	8.01227e+06	8.06762e+06	1.11665e+07	1.1079e+07	7.63582e+06	5.51593e+06	8.58663e+06	-0.281508	0.0103128
FAM129B	5.19772e+07	5.51187e+07	5.60705e+07	5.97192e+07	5.68194e+07	4.70848e+07	5.46525e+07	5.70008e+07	-0.0463597	0.571699
FAM134A	334736	309748	452667	524017	405161	295303	218910	1.07113e+06	-0.116747	0.631985
FAM134C	83377.4	81399.4	196925	152714	107084	82698.6	231832	138665	0.0910746	0.589162
FAM136A	612528	617017	632199	518568	571520	651620	621150	474856	-0.0262223	0.659488
FAM160B1	81637.7	189560	126079	81326.1	87973.5	143660	185747	117947	0.121441	0.468421
FAM162A	5.83625e+06	5.5293e+06	6.59958e+06	6.47682e+06	7.10413e+06	4.6562e+06	5.63737e+06	6.81505e+06	-0.0265839	0.670281
FAM166B	2.37387e+06	335142	150900	3.84208e+06	1.89171e+06	421146	367610	2.17341e+06	-0.434293	0.462472
FAM169A	193252	82764	113870	244841	165771	112695	87214.7	197162	-0.266865	0.373819
FAM174A	18262.2	45342.1	8624.3	42407.5	0	146230	30878.4	16357.7	-0.00580882	0.711628
FAM175B	59053	15475	65498.1	82122.5	130721	57816.4	98969	56616.9	0.401933	0.0588534
FAM183A	70689.1	2557.64	4797.82	91058.3	59826.6	2712.08	4261.56	42166.2	-0.0974078	0.610168
FAM192A	392097	337485	225366	328138	416639	427791	205083	324049	0.0189988	0.697497
FAM210B	113412	96979	225574	146383	109902	96209.6	219783	181007	0.0273836	0.665624
FAM213A	8.83112e+06	1.42563e+07	1.65361e+07	1.11226e+07	1.12476e+07	1.16868e+07	2.05768e+07	1.48269e+07	0.274289	0.00985759
FAM213B	14238.4	10154.8	63147.3	72688.3	575.707	43765.8	12314.2	37159.7	-0.252705	0.38352
FAM217A	2.14008e+07	6.27223e+06	1.22503e+07	7.77141e+06	1.13733e+07	7.77329e+06	1.33151e+07	7.66313e+06	-0.062528	0.657417
FAM217B	1429.41	1515.06	1936.64	1755.86	1341.64	1893.02	2827.87	9068.44	0.0376313	0.493023
FAM21A	77910	104045	105930	82124.9	29521.1	143085	77901.4	92352.4	-0.00466183	0.713542
FAM21C	350596	155672	423891	338567	190188	178589	412536	472297	-0.0864618	0.615817
FAM3C	1.09756e+07	1.37262e+07	1.4261e+07	1.19237e+07	1.12094e+07	1.35273e+07	1.64617e+07	1.14283e+07	0.0122399	0.686101
FAM3D	3.31258e+06	5.96159e+06	3.38673e+06	4.44688e+06	4.79605e+06	4.49134e+06	4.87193e+06	4.96671e+06	0.115598	0.596813
FAM45BP	2509.73	77777	29066.4	2275.21	5272.13	30376.7	6920.38	8223.03	-0.0852604	0.602586
FAM49B	5.02755e+06	6.46931e+06	6.63064e+06	6.78702e+06	6.11965e+06	5.02779e+06	7.04138e+06	6.26811e+06	0.00254517	0.712115
FAM50A	801066	645073	437532	884762	718605	991905	546501	552730	0.0286013	0.688604
FAM81B	61896.9	26894.8	862.34	7570.53	30090	37975.9	4991.47	8290.75	-0.0568809	0.643556
FAM83A	226403	469807	212373	242769	330965	315992	184942	233694	-0.0763918	0.601146
FAM83F	56953.3	42081.5	66111.7	58303.4	76735.5	35443.2	76496.2	46643.8	0.0065134	0.70659
FAM83H	3.08153e+07	5.04551e+07	3.83427e+07	3.40547e+07	3.31813e+07	5.01042e+07	2.82153e+07	3.67542e+07	-0.0149049	0.670771
FAM84B	179665	198810	198042	197677	204731	215377	216878	204432	0.0899767	0.234777
FAM90A15P	3.02622e+06	2.87174e+06	3.17949e+06	3.89949e+06	3.32254e+06	2.56258e+06	3.2873e+06	2.99636e+06	-0.0920342	0.571699
FAM91A1	30612.1	77607.4	31875.1	39413.1	24366.5	49369.4	37832.6	47404.5	-0.074687	0.635918
FAM92B	1.06359e+06	1.11873e+06	182707	700948	1.15074e+06	1.32863e+06	166001	657740	0.0561096	0.671752
FAM96A	51060.6	72042	29865.7	70402.9	98692.6	109393	375034	73960.9	0.389189	0.306749
FAM96B	2.05817e+06	2.14079e+06	1.83877e+06	2.15747e+06	2.26475e+06	2.70685e+06	2.01989e+06	1.59072e+06	0.0268223	0.664098
FAM98A	1.30117e+06	1.07446e+06	1.64735e+06	639585	514701	688201	1.35706e+06	1.49262e+06	-0.108968	0.669706
FAM98B	9.30348e+06	9.38225e+06	6.39415e+06	8.47377e+06	9.33122e+06	9.0904e+06	5.66431e+06	7.44099e+06	-0.11157	0.194603
FAM98C	333460	406231	109508	385335	404675	335779	112007	325126	-0.120777	0.557191
FAR1	137485	153465	138518	134692	200225	103496	158158	163668	0.157318	0.412942
FARP1	2.99559e+06	3.41995e+06	2.02075e+06	2.44049e+06	2.82281e+06	3.01179e+06	2.09814e+06	2.73884e+06	0.0285221	0.652699
FARP2	98812	105415	71606.9	91824.4	154802	83162.7	56242.7	143932	0.130844	0.490637
FARS2	45295.3	63501.1	21855.1	46672.7	33075.1	84500.6	28935.3	41419.3	0.0105774	0.700488
FARSA	5.7306e+06	6.57696e+06	6.35969e+06	6.54662e+06	5.73322e+06	6.01135e+06	6.51907e+06	5.63805e+06	-0.0721033	0.212009
FARSB	1.14041e+07	1.11882e+07	3.8375e+07	1.27143e+07	1.29543e+07	1.66139e+07	2.51267e+07	1.52741e+07	0.101259	0.599252
FAS	509794	2.08605e+06	1.1182e+06	694291	618549	2.00513e+06	1.06115e+06	376963	-0.15084	0.405204
FASN	3.93224e+08	6.35974e+08	5.27028e+08	4.73735e+08	4.74067e+08	5.4027e+08	5.82458e+08	4.92551e+08	0.052685	0.469286
FASTKD5	11409.4	10066	7824.79	9787.45	35062.3	7703.05	5336.21	15688.2	0.115751	0.379909
FAT2	1.24258e+06	1.7108e+06	1.45565e+06	1.48576e+06	1.6e+06	1.17471e+06	1.80951e+06	1.21516e+06	-0.102621	0.579357
FAT4	10965.3	13293.3	16252.7	8153.86	26813.9	27927.8	2413.71	889.136	-0.00521379	0.707635
FAU	1.75584e+07	8.14172e+06	9.14674e+06	2.2612e+07	2.08925e+07	6.8627e+06	8.58824e+06	1.96862e+07	-0.111416	0.510117
FBL	5.39249e+07	3.88347e+07	4.24571e+07	5.05311e+07	4.01394e+07	3.79611e+07	5.12337e+07	5.00216e+07	-0.0575721	0.575361
FBLIM1	957084	1.84364e+06	5.03959e+06	1.67901e+06	1.33384e+06	1.72475e+06	4.59311e+06	3.28353e+06	0.298649	0.25758
FBLN1	2489.8	28761.7	22580.5	863.929	1240.23	31950.1	9060.79	5949.82	-0.0362859	0.629729
FBP1	2.35783e+06	5.66952e+06	5.0197e+06	4.1038e+06	3.00724e+06	4.87943e+06	5.42843e+06	4.10321e+06	0.0866274	0.522729
FBXL7	17967.6	46655	98893	45878.6	22428.6	41467.3	145612	56533.9	0.146914	0.4467
FBXL8	890655	597580	449157	568612	751512	760396	545023	733471	0.243719	0.183333
FBXO2	1.21864e+06	1.23311e+06	590524	552139	1.69393e+06	1.14408e+06	466460	359455	-0.170363	0.478141
FBXO3	2.72966e+06	1.37094e+06	892070	1.22287e+06	1.16477e+06	1.21222e+06	1.1264e+06	988954	-0.226256	0.319572
FBXO6	42950.8	40022.3	43103.8	49488.4	88751.3	93498.2	38228.5	67964.3	0.399067	0.111978
FBXO7	122945	132596	86129.5	102810	143672	47465.4	120074	116079	-0.0590563	0.656719
FBXW9	3.13751e+06	5.10488e+06	2.2801e+06	2.93707e+06	4.02791e+06	4.1134e+06	2.34477e+06	3.19607e+06	0.0286464	0.662721
FCF1	21342.6	6209.32	2352.68	7518.9	15852.6	4686.14	4362.98	16180.8	0.0338937	0.629516
FCGBP	5.25681e+07	2.59126e+08	1.88429e+08	4.61644e+07	5.73893e+07	1.31817e+08	1.64968e+08	4.12881e+07	-0.323223	0.265558
FDFT1	9.36404e+06	1.11607e+07	8.35512e+06	8.6339e+06	1.16628e+07	9.11481e+06	1.03887e+07	8.0812e+06	0.0718203	0.543287
FDPS	4.279e+07	5.62826e+07	4.30678e+07	4.39711e+07	4.82591e+07	4.52917e+07	4.85426e+07	4.42353e+07	0.00804155	0.696731
FDXR	5.42683e+07	4.51496e+07	4.40707e+07	4.78316e+07	5.50243e+07	4.43397e+07	3.95592e+07	4.98935e+07	-0.0428025	0.524159
FECH	3.89716e+06	3.80975e+06	3.36732e+06	3.10459e+06	3.33373e+06	3.83383e+06	3.38006e+06	3.50406e+06	0.0141665	0.674354
FEN1	2.68433e+06	2.23055e+06	1.41112e+06	1.47161e+06	1.35441e+06	1.72868e+06	1.08831e+06	1.91624e+06	-0.253861	0.148731
FER1L6	414535	398159	976774	272751	227558	351931	887012	733854	0.288982	0.453651
FERMT1	85985.4	24104.5	61303	120815	42801.5	85552.1	131718	103304	0.103191	0.622112
FGF23	2.28724e+06	3.15782e+06	3.53864e+06	1.27727e+06	1.09165e+06	3.13874e+06	3.14796e+06	2.20059e+06	-0.191807	0.627756
FGFBP1	2.25241e+07	1.53161e+07	1.94095e+07	1.60489e+07	1.98669e+07	1.69248e+07	2.03506e+07	2.22946e+07	0.143739	0.489304
FGFR1OP	1.39411e+06	1.11691e+06	708559	1.13462e+06	1.24721e+06	1.26092e+06	824465	1.07955e+06	0.0740764	0.66728
FGFR1OP2	87161.2	59773.2	50204	104471	99930.8	63361.3	69817.3	62884.8	-0.0382297	0.674354
FH	6.37692e+07	5.40744e+07	6.39532e+07	6.99839e+07	8.24185e+07	6.39968e+07	6.60089e+07	6.70129e+07	0.146531	0.0429238
FHAD1	3.97676e+06	6.64615e+06	4.19595e+06	3.32681e+06	3.88194e+06	6.99817e+06	4.55642e+06	4.27203e+06	0.113055	0.226489
FHL1	0	5989.73	138283	74777.5	0	27600.4	104413	62095.5	0.00821737	0.706882
FHL2	1.24e+07	2.25239e+07	3.98818e+07	2.13586e+07	1.16104e+07	1.84775e+07	3.60847e+07	2.25404e+07	-0.119883	0.132524
FIBP	181655	234569	69126.8	116624	148426	209931	54664.5	173514	-0.046584	0.64487
FIP1L1	2.41548e+07	2.03006e+07	1.4549e+07	1.71254e+07	2.00565e+07	1.63743e+07	1.85245e+07	1.94677e+07	-0.0307472	0.653638
FIS1	8.51428e+06	1.15376e+07	9.33468e+06	9.14624e+06	9.00363e+06	1.06623e+07	9.33051e+06	8.99314e+06	-0.0159111	0.664361
FKBP15	1.40185e+06	1.94072e+06	1.31734e+06	1.39486e+06	1.59502e+06	2.0077e+06	1.37878e+06	1.27157e+06	0.0372339	0.595141
FKBP1A	1.05371e+07	1.40673e+07	1.58308e+07	8.04777e+06	1.11834e+07	1.52751e+07	1.28625e+07	1.10121e+07	0.0991247	0.614236
FKBP2	1.27198e+07	9.56871e+06	1.28664e+07	1.19385e+07	1.2503e+07	8.70754e+06	1.26221e+07	1.43031e+07	0.0153102	0.674983
FKBP3	2.03658e+07	4.70048e+07	2.11481e+07	1.86322e+07	1.55548e+07	3.75584e+07	1.77112e+07	2.07082e+07	-0.179105	0.384861
FKBP4	4.22532e+07	4.04972e+07	3.49091e+07	4.19385e+07	4.88809e+07	4.17502e+07	3.83333e+07	4.26849e+07	0.0894012	0.229729
FKBP5	2.01212e+06	2.58098e+06	3.82418e+06	2.7133e+06	2.28244e+06	2.57457e+06	3.2849e+06	2.14407e+06	-0.086793	0.497488
FKBP8	3.75547e+06	4.56658e+06	3.07334e+06	3.74656e+06	4.24907e+06	4.04604e+06	3.98825e+06	5.18248e+06	0.19049	0.18243
FKBP9	2.48328e+06	2.02207e+06	3.04378e+06	3.16719e+06	2.74023e+06	2.2913e+06	2.46809e+06	2.66689e+06	-0.0838399	0.477253
FLG	1719.35	1358.63	516.517	1183.08	13628.4	3251.15	173174	2876.99	0.268011	0.317125
FLG2	681095	852873	288352	389389	344896	286592	2.31267e+06	388426	-0.204663	0.603563
FLII	9.88233e+06	1.21482e+07	9.16443e+06	1.03891e+07	1.17489e+07	1.09697e+07	1.01792e+07	9.83661e+06	0.053448	0.4467
FLNA	2.48733e+08	3.64814e+08	7.14416e+08	3.47866e+08	2.26951e+08	3.01029e+08	6.59958e+08	4.41735e+08	-0.0485007	0.582406
FLNB	5.48456e+08	6.63583e+08	6.29035e+08	5.69655e+08	6.25195e+08	6.26526e+08	5.54271e+08	5.23989e+08	-0.0651166	0.425592
FLOT1	9.56673e+06	1.21394e+07	8.65916e+06	6.81882e+06	9.37177e+06	1.07931e+07	7.68989e+06	8.9812e+06	-0.0624182	0.519329
FLOT2	6.6461e+06	7.22391e+06	6.17137e+06	5.81349e+06	6.62247e+06	7.14314e+06	5.51823e+06	4.73062e+06	-0.131323	0.263378
FLRT2	294578	120934	258782	200611	235446	92603.5	238570	243897	-0.082942	0.48214
FMO3	71322.4	2456.63	10646.8	17155.1	51415.8	2510.32	4782.6	8453.69	-0.174062	0.0812893
FMO5	17541.3	22306.4	1659.08	6.39883	3776.57	18221.7	460.799	2.31825	-0.107992	0.277602
FMR1	868849	756389	906424	617803	579194	627685	770214	839316	-0.138824	0.412688
FN1	9.44444e+06	1.60004e+07	1.28022e+07	1.0233e+07	8.45815e+06	1.38982e+07	1.15329e+07	8.87239e+06	-0.192088	0.0751611
FN3KRP	115437	74056	70485	104375	70226.9	53595.7	54908.5	121993	-0.213561	0.186593
FNDC3A	2.25993e+06	3.51163e+06	1.99094e+06	2.1253e+06	2.66651e+06	1.66785e+06	3.68783e+06	3.18761e+06	0.212493	0.543287
FNDC3B	425.622	4308.96	18826.5	1339.33	483.422	1250.78	866.173	5517.26	-0.106187	0.282503
FNIP1	1.15799e+07	4.55274e+06	9.93773e+06	5.03443e+06	5.91901e+06	7.00363e+06	8.44335e+06	3.65679e+06	-0.289701	0.269708
FNTA	3.09971e+06	3.05012e+06	2.41781e+06	3.13874e+06	3.81385e+06	4.24053e+06	2.38637e+06	3.29075e+06	0.192634	0.0404409
FOLR1	813280	1.99503e+06	2.37273e+06	1.12575e+06	1.18793e+06	1.88274e+06	1.41896e+06	1.05972e+06	-0.0856459	0.58506
FOSL1	51472.2	58169.4	49486.6	60762.4	30827.7	169865	74457.4	175568	0.429057	0.187053
FOSL2	72903.5	34754.7	183632	24779.7	9943.31	50863.8	72376.2	92372.2	-0.174273	0.538432
FOXJ3	614457	11282.2	116666	172302	199312	32254.3	249759	331181	0.350669	0.285404
FOXK1	445925	314794	384004	376206	432787	225333	605454	249911	-0.137353	0.475528
FOXO6	4.43156e+08	1.66814e+08	3.00859e+08	2.54003e+08	4.0636e+08	1.76392e+08	3.46334e+08	2.40525e+08	-0.0406862	0.66728
FOXP2	240941	1390.65	63632.5	66060.2	750647	433368	108566	23651.6	0.990368	0.0345074
FRG1	45968.6	85565.1	2272.24	12352.2	32808.7	56218.8	87.3638	50827.1	-0.000421631	0.71683
FRK	44200	57421.9	151147	106646	15161.6	107595	104825	125792	-0.0543908	0.651249
FRMD8	27157.1	86844.8	46204.1	57487.2	13867.8	114064	107026	39744.8	0.151609	0.558649
FRMPD2B	15826.9	10542.2	622.858	1865.26	20789.4	24909.7	2400.07	2164.44	0.0991057	0.3305
FRMPD4	1.20256e+06	1.14616e+06	846171	975905	1.49479e+06	1.23458e+06	929501	884200	0.112478	0.442257
FSCN1	6.42887e+07	9.9438e+07	1.26018e+08	1.09279e+08	7.62999e+07	9.26651e+07	1.4371e+08	1.22613e+08	0.119083	0.254874
FSIP2	365491	1.05749e+06	1.09343e+06	435913	91883.7	1.03241e+06	1.5045e+06	436901	-0.101061	0.622237
FST	0	0	0	0	0	0	0	968.532	-0.0109102	0.64487
FTH1	148981	95322.8	124665	178238	144353	53556	132881	165377	-0.122128	0.57689
FTO	45628.7	142419	35985.3	78906.3	72381	224204	41062.4	102200	0.202451	0.478141
FTSJ1	26885.9	25609.9	15784.5	17524	33597.3	6959.44	11266.5	41826	0.0301484	0.673913
FTSJ3	4.05337e+06	1.55779e+06	2.02711e+06	2.40667e+06	2.67027e+06	1.48476e+06	1.59275e+06	2.47332e+06	-0.215081	0.182084
FUBP1	6.44326e+07	6.91006e+07	5.77027e+07	6.75696e+07	7.16374e+07	7.49644e+07	5.79588e+07	6.65385e+07	0.0629023	0.410327
FUBP3	6.73566e+06	6.56934e+06	5.9791e+06	6.92656e+06	7.12537e+06	6.31789e+06	6.28213e+06	6.57659e+06	-0.00340294	0.706882
FUCA1	5.75808e+06	4.77657e+06	4.89427e+06	4.4547e+06	5.06027e+06	3.60554e+06	5.65949e+06	5.35672e+06	0.0411209	0.650361
FUNDC1	68942	195157	178230	92277.7	136113	265641	116529	60733.5	0.0558109	0.661343
FUNDC2	2.27504e+07	1.74328e+07	1.43964e+07	1.55396e+07	2.8718e+07	1.90999e+07	1.854e+07	1.8873e+07	0.284989	0.00648278
FUS	3.70598e+07	2.14007e+07	2.71363e+07	2.18855e+07	2.38188e+07	1.64837e+07	1.72289e+07	2.59602e+07	-0.324754	0.0451381
FXR1	7.04342e+06	5.66226e+06	5.33888e+06	4.90671e+06	4.64079e+06	4.43238e+06	5.58612e+06	5.597e+06	-0.226275	0.395179
FXR2	121802	67938.4	117502	72500.7	57978.7	50530.5	73557.9	93860.8	-0.35653	0.157303
FXYD3	0	0	0	1958.72	0	0	0	3375.35	-0.0171754	0.627733
FYCO1	412302	309050	77202.3	249936	207560	315938	218971	69782.6	-0.169197	0.592967
FYTTD1	4.12265e+06	1.51642e+06	1.53369e+06	2.13648e+06	2.59907e+06	1.37767e+06	1.79349e+06	2.51814e+06	-0.0157811	0.696921
G3BP1	8.8921e+06	2.95523e+06	6.3384e+06	5.82347e+06	6.86645e+06	3.02807e+06	5.34769e+06	8.31847e+06	-0.107237	0.620884
G3BP2	6.99889e+06	5.58395e+06	7.07183e+06	5.58044e+06	4.95653e+06	5.79588e+06	5.50803e+06	7.05179e+06	-0.116851	0.505566
G6PD	2.88e+07	3.84817e+07	3.61982e+07	3.55417e+07	4.71599e+07	4.72113e+07	6.13573e+07	4.53285e+07	0.477276	4.19574e-09
GAA	3.57501e+06	7.01076e+06	5.49789e+06	6.17758e+06	6.16686e+06	8.21718e+06	6.282e+06	4.83405e+06	0.302392	0.253655
GABPA	534024	871289	261126	403541	879715	361524	111670	283777	-0.304573	0.37208
GABRR2	61663.8	3961.65	103034	55896.8	78086.8	11571.5	26619.6	38941.8	-0.192222	0.421215
GAK	792504	1.36013e+06	1.37588e+06	1.19442e+06	851919	1.28194e+06	1.13786e+06	1.19353e+06	-0.0617964	0.518058
GAL3ST1	1.56858e+07	1.18151e+07	1.46164e+07	1.64383e+07	1.75228e+07	9.83726e+06	1.45863e+07	1.7324e+07	0.0172494	0.671752
GALE	6.18923e+06	2.82291e+06	3.52953e+06	6.99484e+06	7.3679e+06	3.35709e+06	4.98437e+06	5.69072e+06	0.136004	0.477253
GALK2	476575	839572	474255	579821	822466	1.44111e+06	377493	274871	0.185744	0.589565
GALM	2.8549e+06	833738	640529	1.34003e+06	2.87609e+06	940823	631398	1.35684e+06	-0.00361681	0.712334
GALNT1	804173	1.37675e+06	823228	647194	1.05653e+06	1.01773e+06	874735	647825	-0.0191377	0.686676
GALNT2	4.23496e+06	6.09664e+06	6.44305e+06	3.58245e+06	2.98795e+06	4.14257e+06	5.92485e+06	4.31639e+06	-0.172959	0.401865
GALNT3	4.16975e+06	5.39737e+06	5.02403e+06	5.5329e+06	5.00586e+06	4.77052e+06	6.65418e+06	5.83596e+06	0.134154	0.210459
GALNT4	11501.8	17308.3	13540.6	9539.07	33450.3	14015.4	12255.7	26356.7	0.200666	0.0883779
GALNT5	499656	222130	523974	459253	516000	246375	478206	456254	-0.075033	0.618617
GALNT6	0	0	1342.04	0	1612.88	0	13317	0	0.051313	0.467937
GALNT7	33949.6	49774.8	156222	129464	61347.1	55368.9	166287	226475	0.290557	0.298218
GALT	4.47495e+06	2.24864e+06	3.34348e+06	4.4675e+06	5.82232e+06	3.92443e+06	3.94114e+06	4.7431e+06	0.349321	0.0135532
GAMT	1.0795e+06	730678	1.41291e+06	1.67712e+06	1.27444e+06	1.18919e+06	1.21596e+06	1.2496e+06	0.235131	0.493023
GANAB	5.2462e+08	5.2857e+08	6.80714e+08	6.46868e+08	5.38804e+08	5.29827e+08	6.93419e+08	5.99363e+08	-0.0118603	0.668147
GAPDH	2.32859e+09	1.61504e+09	1.92644e+09	2.17376e+09	2.09091e+09	1.58528e+09	2.26122e+09	2.04949e+09	0.000164023	0.716614
GAPDHS	970957	715318	494621	1.13553e+06	858496	683222	615361	1.27631e+06	0.0388029	0.673913
GAPVD1	1.24862e+07	6.91561e+06	4.65952e+06	6.41072e+06	1.56143e+07	7.2578e+06	5.56758e+06	6.37298e+06	0.1151	0.383094
GAR1	424055	282567	268583	391317	305900	224419	255272	398412	-0.203544	0.23712
GARS	1.24624e+07	1.23323e+07	1.28446e+07	1.11428e+07	1.40361e+07	1.26891e+07	1.3535e+07	1.09063e+07	0.0613168	0.41195
GART	1.02843e+07	1.23968e+07	1.17926e+07	1.35812e+07	1.31266e+07	1.1379e+07	1.20921e+07	1.27037e+07	0.0353384	0.589172
GAS2L2	4.54876e+07	9.56964e+07	1.76859e+08	1.46343e+08	6.34213e+07	8.50961e+07	2.07667e+08	1.96316e+08	0.252618	0.152397
GAS8	460207	219390	79836.4	163580	433921	205348	170368	194084	0.0170495	0.703822
GATAD2A	742608	336589	378215	318167	373013	399368	384042	349572	-0.0642942	0.623337
GATAD2B	38015.3	262.131	6797.41	2051.11	13303.3	11938.1	4819.62	4171.16	0.0278044	0.670281
GATM	4307.22	1859.29	47785.6	27149.3	2558.83	2755.03	9077.15	15205.9	-0.241741	0.130126
GBA	7.07974e+06	8.76246e+06	1.09873e+07	7.92377e+06	5.57018e+06	9.1358e+06	9.87015e+06	1.01235e+07	-0.0408881	0.673936
GBAS	3.75866e+06	1.54499e+06	2.0414e+06	2.65847e+06	3.48415e+06	1.73444e+06	1.84493e+06	3.07951e+06	0.0220597	0.653709
GBE1	6.26872e+06	7.04329e+06	4.64614e+06	5.25732e+06	7.21963e+06	7.80519e+06	4.84272e+06	4.81452e+06	0.0710238	0.338888
GBF1	1.76721e+06	1.96978e+06	1.75632e+06	1.68563e+06	2.17969e+06	1.43424e+06	1.81862e+06	1.691e+06	-0.0256318	0.664098
GBP1	3.33068e+06	2.32059e+06	3.41905e+06	2.5758e+06	2.14912e+06	2.30037e+06	2.66444e+06	2.84594e+06	-0.23717	0.462472
GBP6	8.44069e+06	4.65987e+06	1.83547e+06	5.73424e+06	1.15939e+07	5.41798e+06	1.86384e+06	6.18052e+06	0.177959	0.189314
GCA	413436	342078	520396	441093	536454	391507	441181	612160	0.240161	0.069695
GCC2	0	0	0	0	0	13754.4	2883.23	0	0.0747967	0.339335
GCDH	249959	362936	349915	357113	317156	357641	361465	342574	0.0602209	0.522729
GCHFR	1.66485e+06	2.04607e+06	1.4922e+06	1.5546e+06	3.74686e+06	1.41123e+06	1.04774e+06	985850	-0.0655234	0.682725
GCLC	4.6717e+07	2.59379e+07	2.6592e+07	3.56693e+07	6.26433e+07	3.36852e+07	3.78731e+07	4.60665e+07	0.425352	7.65589e-07
GCLM	6.04949e+06	6.79615e+06	8.49839e+06	7.57649e+06	8.5301e+06	8.0956e+06	9.66698e+06	9.18647e+06	0.291424	0.000305872
GCN1	2.32395e+07	3.35928e+07	2.85686e+07	2.68491e+07	3.5195e+07	2.82774e+07	2.70085e+07	2.58574e+07	0.0248711	0.661343
GCSH	272697	226071	199933	209730	361149	228922	224127	158892	0.00211457	0.714642
GDA	1.4976e+06	1.26243e+06	1.16929e+06	2.35578e+06	2.17934e+06	664517	1.65645e+06	3.64489e+06	0.317918	0.314737
GDAP1	34360.2	53179.9	1505.33	0	18885.2	13893.1	0	0	-0.222118	0.289395
GDF15	6.24098e+06	3.88177e+06	8.06052e+06	6.82568e+06	6.9817e+06	3.86305e+06	1.09976e+07	1.18704e+07	0.300092	0.078586
GDI1	3.86464e+07	2.3932e+07	2.73598e+07	3.61307e+07	3.81682e+07	2.54465e+07	2.94284e+07	3.58327e+07	0.0526598	0.498746
GDI2	1.39446e+08	1.40664e+08	1.58596e+08	1.60528e+08	1.50111e+08	1.46231e+08	1.66345e+08	1.59477e+08	0.0472461	0.509882
GDPGP1	0	1259.04	0	0	2595.78	0	2006.24	2426.94	0.0311775	0.542467
GEMIN5	93362.1	18921.1	82288.6	33295.1	15420.2	7064.56	63622.7	65986.4	-0.266027	0.306712
GET4	84111.1	129829	156841	120619	144365	140127	150204	114624	0.123966	0.412936
GFER	121119	456885	152401	154195	34675.9	304491	79085.3	220677	-0.408076	0.309719
GFM1	1.5156e+06	2.10769e+06	2.90042e+06	1.64175e+06	1.79873e+06	2.11812e+06	2.81645e+06	1.93881e+06	0.11577	0.296691
GFM2	404299	319149	199135	612926	527324	351348	248373	502833	0.0414408	0.686511
GFPT1	1.96759e+07	2.58734e+07	2.46113e+07	2.03828e+07	1.91358e+07	2.33038e+07	2.62433e+07	2.30268e+07	0.0198672	0.664098
GGCT	1.20303e+07	7.8704e+06	1.09977e+07	1.26751e+07	1.32777e+07	9.43621e+06	1.16222e+07	1.27298e+07	0.114461	0.33333
GGH	8.96172e+06	6.52424e+06	3.65257e+06	5.73114e+06	9.05058e+06	7.5445e+06	4.18518e+06	6.2909e+06	0.130499	0.217893
GGPS1	136811	117692	171419	205091	189908	157887	169719	238485	0.239906	0.378514
GGT1	78235.7	953409	65373.5	85680.2	256429	612971	62601.4	54896.7	0.140244	0.570039
GHDC	3510.06	19148.8	4985.39	20093	0	20957.8	2739.88	14607.8	-0.0612322	0.545727
GHITM	3.07324e+06	2.7216e+06	4.72075e+06	3.04779e+06	2.29168e+06	2.6018e+06	6.29273e+06	3.58098e+06	0.00293957	0.713445
GID8	1.10371e+07	9.06935e+06	8.23869e+06	7.5849e+06	7.02797e+06	6.17275e+06	5.68117e+06	8.07044e+06	-0.394509	0.0307328
GIGYF2	410892	118665	316731	521454	513115	140957	376892	521582	0.173633	0.539396
GIN1	1.15169e+07	3.13741e+06	3.11973e+06	3.15975e+06	2.83379e+06	3.17866e+06	5.14636e+06	2.51049e+06	-0.00374839	0.714148
GIPC1	2.17819e+06	1.75842e+06	1.91522e+06	2.29768e+06	2.01424e+06	1.86509e+06	1.93733e+06	2.27355e+06	0.0322672	0.668147
GIT1	749875	514143	780546	898946	932373	643379	820992	784031	0.0702201	0.60996
GIT2	15526.3	12437.3	13215.7	86370.2	19971.3	9063.7	8904.51	13334	-0.161121	0.383094
GK	1.18482e+06	748533	612198	699131	1.01132e+06	693612	829439	918794	0.116158	0.554914
GK3P	2.34017e+06	2.18744e+06	1.56152e+06	1.20127e+06	2.75756e+06	1.66576e+06	1.66344e+06	1.84259e+06	0.114786	0.394569
GLA	1.94156e+06	2.60385e+06	3.49048e+06	3.09825e+06	2.82011e+06	2.44498e+06	3.73049e+06	3.20793e+06	0.148753	0.374471
GLB1	7.26536e+06	5.11512e+06	6.2632e+06	7.42458e+06	9.1084e+06	6.42393e+06	6.41147e+06	8.56961e+06	0.228008	0.0126263
GLG1	1.00458e+07	1.42376e+07	1.40033e+07	1.34293e+07	1.14374e+07	1.26536e+07	1.56752e+07	1.09862e+07	-0.0136584	0.68171
GLIPR2	8.68159e+06	1.33693e+07	4.11546e+06	5.54929e+06	9.44656e+06	7.06947e+06	3.02913e+06	6.7695e+06	-0.216471	0.451593
GLO1	1.78186e+07	1.22099e+07	1.01645e+07	1.8776e+07	2.36344e+07	1.57361e+07	1.19378e+07	1.47415e+07	0.223603	0.120039
GLOD4	3.45568e+07	2.93461e+07	2.01689e+07	3.14695e+07	3.78141e+07	3.08667e+07	2.04454e+07	2.8651e+07	0.0311237	0.622112
GLRX	7.40318e+06	6.96845e+06	7.96854e+06	5.82865e+06	7.56208e+06	5.41995e+06	9.1668e+06	6.30414e+06	0.0245767	0.668147
GLRX3	1.01859e+07	1.29199e+07	1.08559e+07	1.12956e+07	1.04028e+07	1.37554e+07	1.1144e+07	1.2305e+07	0.0509276	0.549477
GLRX5	996737	904696	1.25927e+06	941834	1.21705e+06	563209	1.34212e+06	1.07294e+06	0.0532492	0.59138
GLS	1.25465e+06	1.28537e+06	2.81632e+06	1.58757e+06	1.38657e+06	1.38243e+06	2.98226e+06	1.388e+06	0.0172659	0.670281
GLTP	1.46972e+06	1.59695e+06	1.6523e+06	1.71422e+06	1.41168e+06	1.59789e+06	2.12104e+06	1.77049e+06	0.0824394	0.530239
GLUD1	1.49827e+08	1.66094e+08	1.9555e+08	1.93463e+08	1.67318e+08	1.53672e+08	2.14626e+08	1.91217e+08	0.0418263	0.557846
GLUL	8.17038e+07	1.05452e+08	8.6478e+07	9.6951e+07	1.07899e+08	8.98021e+07	9.68509e+07	1.19357e+08	0.129744	0.425098
GLYR1	8.62721e+06	5.96579e+06	6.26258e+06	6.93536e+06	6.48312e+06	6.56322e+06	5.19212e+06	4.66226e+06	-0.287797	0.017565
GM2A	6.95955e+06	7.37744e+06	1.00214e+07	8.10694e+06	7.81255e+06	8.15997e+06	1.00529e+07	8.9576e+06	0.130257	0.287004
GMDS	1.32173e+07	1.70202e+07	1.63642e+07	1.71825e+07	1.56606e+07	1.71976e+07	1.86659e+07	1.81684e+07	0.117825	0.218745
GMFB	2.29205e+06	2.78962e+06	3.34994e+06	2.82335e+06	2.09745e+06	2.5163e+06	3.27232e+06	2.93121e+06	-0.0652621	0.438449
GMIP	29024.8	126212	57840.7	54189	42633.4	266340	42693.4	91114.9	0.325065	0.338888
GMPPA	1.97403e+06	3.04162e+06	2.81169e+06	2.27964e+06	2.20771e+06	2.42069e+06	2.74837e+06	2.41648e+06	-0.0297303	0.591566
GMPPB	2.51158e+07	2.9871e+07	2.47049e+07	2.94273e+07	2.77617e+07	2.95215e+07	2.77111e+07	2.79039e+07	0.0551848	0.461843
GMPR2	6.83843e+06	6.21704e+06	4.18614e+06	6.97537e+06	9.76499e+06	7.43246e+06	5.70875e+06	5.36498e+06	0.289714	0.117281
GMPS	1.70178e+07	1.60858e+07	1.51026e+07	1.61648e+07	1.75423e+07	1.61128e+07	1.23639e+07	1.54302e+07	-0.0734531	0.380203
GNA11	2.36121e+06	1.88143e+06	1.54657e+06	1.95079e+06	3.17909e+06	1.95345e+06	1.75726e+06	2.05155e+06	0.187745	0.156616
GNA13	2.57061e+06	2.00121e+06	1.87213e+06	2.53823e+06	2.91886e+06	2.34566e+06	1.97887e+06	2.56099e+06	0.112843	0.373819
GNA15	198739	459014	215593	385470	240311	455494	378078	686196	0.375938	0.144796
GNAI1	9.32665e+06	1.20284e+07	1.05626e+07	1.10191e+07	1.0131e+07	1.08385e+07	9.68731e+06	1.14275e+07	-0.0311281	0.620787
GNAI2	2.45853e+07	2.91236e+07	2.51188e+07	2.7313e+07	2.8816e+07	2.85605e+07	2.53457e+07	2.73306e+07	0.0515272	0.434096
GNAI3	1.52184e+07	1.78646e+07	1.69775e+07	1.65766e+07	1.81818e+07	1.59943e+07	1.79795e+07	1.81655e+07	0.081537	0.3305
GNAQ	3.28869e+06	3.39503e+06	3.02108e+06	3.9708e+06	3.89094e+06	3.34896e+06	3.31458e+06	3.30344e+06	-0.000146455	0.716836
GNAS	9.1138e+06	1.18277e+07	9.42227e+06	9.09901e+06	1.08239e+07	9.72362e+06	8.92803e+06	8.3547e+06	-0.0530422	0.541666
GNB1	2.48393e+07	2.67397e+07	2.2238e+07	2.33569e+07	2.51121e+07	2.77765e+07	2.1913e+07	2.38812e+07	0.0219654	0.583373
GNB2	2.25168e+07	3.04569e+07	2.01863e+07	2.3342e+07	2.0646e+07	2.87661e+07	2.01585e+07	2.20389e+07	-0.0731448	0.0923062
GNE	86633.2	169601	148917	156404	139585	138478	242632	171747	0.0969347	0.609156
GNG12	1.70846e+07	1.37201e+07	1.53895e+07	1.73846e+07	1.75119e+07	1.61016e+07	1.52553e+07	1.78439e+07	0.0589635	0.526648
GNG5	2.93032e+06	4.138e+06	3.71086e+06	3.34418e+06	2.96901e+06	3.68936e+06	2.84586e+06	3.30776e+06	-0.140067	0.20607
GNL1	1.09202e+06	945856	870960	920083	727282	678527	664787	1.16308e+06	-0.261259	0.210459
GNL2	718020	149077	129989	152697	170426	171161	139168	186607	-0.169344	0.535417
GNL3	3.31063e+06	1.24624e+06	1.12624e+06	1.43605e+06	1.82756e+06	1.40115e+06	1.41983e+06	1.28296e+06	-0.0604162	0.609859
GNPDA1	668700	735874	690743	633453	617413	636072	826363	766735	0.026263	0.673936
GNPNAT1	410420	662866	1.34854e+06	1.06583e+06	365125	388896	1.18303e+06	1.26278e+06	-0.123962	0.507688
GNS	1.06864e+06	710010	1.69568e+06	1.11056e+06	1.29447e+06	831902	1.73355e+06	1.41393e+06	0.206557	0.0883779
GOLGA2	3.39771e+06	2.97836e+06	3.09886e+06	3.00394e+06	3.12185e+06	2.58539e+06	2.53896e+06	3.14359e+06	-0.152749	0.427937
GOLGA3	155639	407654	431419	190906	154724	326122	251111	407934	-0.0479481	0.670141
GOLGA4	216824	428755	396774	415352	218874	376032	375537	301930	-0.242836	0.382535
GOLGA5	219586	375607	389252	335975	192923	278121	331136	420405	-0.051099	0.60996
GOLGA6L22	5210.51	26.9031	2736.25	1110.17	1537.42	417.473	4832.85	24011.3	0.0749311	0.484094
GOLGA6L4	906913	347781	612502	929556	882058	400406	749137	913553	0.101257	0.463981
GOLGA8DP	348029	311026	32424.4	77683.8	1.35292e+06	640694	160700	51584.7	0.993278	0.0416634
GOLGB1	5.03125e+06	6.51215e+06	4.38795e+06	4.62421e+06	5.30018e+06	5.2788e+06	4.26331e+06	1.01195e+07	0.00667241	0.706882
GOLM1	5.77357e+06	1.43538e+07	1.07141e+07	9.61217e+06	6.69154e+06	1.47917e+07	1.19854e+07	9.77379e+06	0.102342	0.330602
GOLPH3	3.83755e+06	4.00546e+06	3.0186e+06	4.32383e+06	3.43966e+06	3.69902e+06	4.52562e+06	4.05067e+06	0.0305708	0.65764
GOLPH3L	176195	117698	137872	146415	148336	154370	136964	160586	0.114623	0.602586
GOLT1B	24830.4	66907.6	23513.7	17356.5	56770.2	48614.8	33744.5	38379.6	0.153501	0.48783
GOPC	383902	512690	889897	648918	268998	512067	642736	737310	-0.14394	0.552884
GORASP2	1.41056e+07	1.37701e+07	1.36051e+07	1.59515e+07	1.73812e+07	1.51481e+07	1.45209e+07	1.55542e+07	0.118408	0.148118
GOSR1	65503.2	191733	94538.6	72883	104547	185561	147959	99900.9	0.284309	0.0354774
GOSR2	81694.1	99979.8	120687	80531	81880.6	72529	116916	95840.4	-0.031038	0.635918
GOT1	3.12842e+07	3.28189e+07	3.01829e+07	3.46251e+07	3.63776e+07	3.33223e+07	2.99648e+07	3.40412e+07	0.0526928	0.418129
GOT2	1.13202e+08	1.10594e+08	1.25355e+08	1.13062e+08	1.29487e+08	8.65109e+07	1.32231e+08	1.11795e+08	0.000908928	0.714148
GPAA1	632057	845944	415953	725016	947593	680235	329197	656632	-0.0866485	0.583373
GPATCH1	1.14372e+07	2.12699e+07	1.35849e+07	1.03428e+07	1.38455e+07	1.12508e+07	2.18153e+07	1.73419e+07	0.189943	0.60212
GPATCH8	14734.4	14227.3	9583.87	14238.8	21725.1	5942.18	6942.44	6406.43	-0.10051	0.310692
GPC1	76250	83071	343898	350554	77387.1	100007	279190	232447	-0.258173	0.420703
GPD1L	1.42112e+07	1.68145e+07	1.49046e+07	1.78056e+07	1.44947e+07	1.51758e+07	1.36591e+07	1.68239e+07	-0.0831675	0.202081
GPD2	3.28489e+07	3.20047e+07	3.14035e+07	3.07139e+07	3.66483e+07	2.85116e+07	2.97325e+07	3.25704e+07	-0.00352068	0.700282
GPHN	57585.2	104126	117751	91691.5	104228	101590	94119.4	96187.5	0.0419612	0.64216
GPI	2.32915e+08	2.27476e+08	2.2503e+08	2.52872e+08	2.73548e+08	2.36748e+08	2.37123e+08	2.50176e+08	0.0894681	0.298764
GPR158	908910	1.15707e+06	1.53748e+06	991654	930378	1.04561e+06	1.29959e+06	1.01126e+06	-0.0879434	0.202882
GPR179	1.0506e+07	4.95794e+06	7.18791e+06	8.3438e+06	5.87634e+06	5.81787e+06	8.99594e+06	6.70147e+06	-0.0743693	0.605695
GPR89B	1.96706e+06	2.1927e+06	1.6755e+06	2.00797e+06	2.19867e+06	1.73786e+06	1.93626e+06	2.23795e+06	0.0405784	0.632256
GPRC5A	613493	686894	2.8966e+06	1.45009e+06	744810	613584	3.19231e+06	2.07269e+06	0.258921	0.289395
GPS1	5.74499e+06	7.29345e+06	7.02206e+06	6.03698e+06	5.30882e+06	6.75482e+06	6.66473e+06	6.30334e+06	-0.0627391	0.501084
GPX1	4.28328e+07	5.15797e+07	6.2241e+07	5.9955e+07	4.43609e+07	3.63209e+07	5.11953e+07	4.58328e+07	-0.277281	0.00985759
GPX4	8.78718e+06	1.01759e+07	1.16448e+07	1.02203e+07	8.49999e+06	8.74366e+06	9.43452e+06	7.99252e+06	-0.261734	0.0103483
GPX7	6.23437e+06	2.2553e+06	3.04008e+06	4.45198e+06	6.5574e+06	4.0991e+06	3.65127e+06	3.70215e+06	0.221261	0.375722
GRB2	2.70958e+06	3.4848e+06	3.71069e+06	3.40489e+06	2.75123e+06	3.46219e+06	3.19753e+06	3.87162e+06	0.0200376	0.664098
GREB1L	1.85474e+07	7.14242e+06	5.72311e+06	9.0257e+06	2.04933e+07	5.95233e+06	5.61744e+06	8.12689e+06	-0.114683	0.535417
GRHL2	214336	47862.2	71075.3	102244	109548	70698.7	48231.9	103566	-0.11024	0.58826
GRHPR	2.40927e+07	2.46977e+07	2.17328e+07	2.34347e+07	2.71657e+07	2.62883e+07	2.29434e+07	2.09572e+07	0.0474242	0.525294
GRIK1	1.51257e+07	2.49657e+06	1.6351e+06	4.75237e+06	1.76993e+07	1.71287e+06	2.32319e+06	1.44572e+07	0.526691	0.222042
GRIK3	9285.79	16846.1	6127.64	6675.55	5279.89	23969.4	6223.59	9035.98	0.0421692	0.563858
GRIN2B	154255	242490	115411	85737.4	123827	225400	153033	122100	0.0791173	0.57689
GRIPAP1	246902	309729	338131	356130	315355	457902	321244	329630	0.155788	0.559108
GRK2	605715	554712	683596	613374	614657	590806	740948	644920	0.0437923	0.586134
GRN	1.43332e+06	2.27736e+06	4.28518e+06	3.1725e+06	3.11421e+06	2.00041e+06	4.35685e+06	5.18291e+06	0.375952	0.198305
GRPEL1	3.7877e+06	4.71747e+06	5.21204e+06	5.02622e+06	4.39128e+06	4.55533e+06	5.65795e+06	4.51975e+06	-0.00546741	0.704026
GRSF1	1.79504e+06	1.2733e+06	1.03095e+06	1.39663e+06	2.47453e+06	1.13328e+06	1.08562e+06	1.16755e+06	-0.0614816	0.635918
GRWD1	573432	130671	349688	471251	576190	185328	456540	325048	-0.0221548	0.69519
GSDMB	52485.1	110773	22833.6	121376	47356	134877	18540.7	79884.8	-0.0723388	0.623977
GSDMC	1273.43	0	0	0	8667.69	6.8534	0	1839.69	0.0409364	0.459742
GSDMD	1057.32	19464.5	3395.87	1964.75	2957.05	24084.1	2243.55	3851.41	0.0318488	0.627756
GSE1	357863	712369	199775	141498	384587	398381	244700	44490.3	-0.257139	0.531574
GSK3A	192381	303286	311190	279536	207297	446468	272575	307301	0.0828916	0.570831
GSK3B	1.12376e+06	1.9021e+06	1.54786e+06	1.17069e+06	1.31679e+06	1.62882e+06	1.81952e+06	896763	-0.0365458	0.639813
GSN	1.68887e+08	2.46187e+08	3.33127e+08	2.8932e+08	1.87082e+08	2.43461e+08	2.90687e+08	2.67317e+08	-0.0417581	0.589565
GSPT1	2.59503e+07	2.32093e+07	2.55314e+07	2.66697e+07	2.5395e+07	2.15738e+07	2.58669e+07	2.86828e+07	-0.00521274	0.70023
GSR	1.40198e+08	1.25901e+08	1.4477e+08	1.59776e+08	1.55239e+08	1.50652e+08	1.45726e+08	1.56509e+08	0.0796258	0.332285
GSS	2.15477e+07	4.19247e+07	2.30823e+07	2.22181e+07	2.22089e+07	3.59613e+07	1.7003e+07	2.30718e+07	-0.104183	0.469286
GSTA1	3.65659e+06	1.66011e+06	598154	2.04109e+06	4.26653e+06	1.13475e+06	847852	2.63742e+06	0.395082	0.332285
GSTA2	2.65083e+07	3.5226e+06	2.46914e+06	8.80112e+06	2.4787e+07	1.04064e+07	3.39708e+06	1.15993e+07	0.438841	0.270079
GSTA4	126190	64719	59404.8	52701.9	238076	157610	167448	7564.99	0.381005	0.350253
GSTK1	3.13243e+07	4.60439e+07	4.01199e+07	3.98881e+07	3.56576e+07	3.71736e+07	4.17164e+07	4.52049e+07	0.0664147	0.497117
GSTM1	7.91681e+06	3.05876e+06	8.65738e+06	3.72914e+06	7.25818e+06	5.89831e+06	1.11724e+07	4.19454e+06	0.359312	0.235264
GSTM3	421871	143874	2.48766e+06	428266	513906	109820	3.68604e+06	651626	0.356849	0.186421
GSTM4	2.3816e+06	175501	358101	153431	1.28126e+06	187587	322157	231485	-0.0340369	0.687204
GSTO1	7.28022e+07	7.51355e+07	8.13573e+07	7.91793e+07	8.10676e+07	7.20871e+07	8.56955e+07	8.30106e+07	0.0621231	0.511951
GSTP1	2.01258e+09	1.31397e+09	1.39473e+09	1.62432e+09	2.42914e+09	1.62454e+09	1.52804e+09	1.67198e+09	0.192331	0.00458406
GSTT1	104001	1.09647e+06	1.99613e+06	1.22483e+06	147323	891868	2.46973e+06	640883	-0.0991702	0.646058
GSTZ1	663835	573110	238120	105720	828745	392946	781447	78094	0.213974	0.576704
GTF2B	1.97841e+06	1.33782e+06	706372	1.34726e+06	2.00456e+06	1.38774e+06	709759	1.29915e+06	-0.0320225	0.661343
GTF2F1	3.35188e+06	3.54413e+06	4.04365e+06	3.96783e+06	3.1169e+06	4.08716e+06	3.69295e+06	3.32221e+06	-0.0906662	0.424633
GTF2F2	555515	366613	655181	237688	386433	488050	411340	278579	-0.179439	0.569821
GTF2I	2.94563e+07	2.32872e+07	1.88855e+07	2.49803e+07	2.73334e+07	2.45147e+07	1.78033e+07	1.82541e+07	-0.150255	0.0812893
GTF3C2	673390	835263	1.00141e+06	490758	387399	530096	723404	610806	-0.335948	0.132524
GTF3C3	602610	928055	1.37978e+06	1.04045e+06	1.47999e+06	1.00221e+06	796451	832487	0.0816438	0.634231
GTF3C4	5293.35	38783.9	17575.8	25100.6	2805.17	33185	10749.2	11141.1	-0.174258	0.187147
GTPBP1	77268	98133.3	62608.2	102258	101847	126940	38183.4	140202	0.287646	0.338888
GTPBP4	2.28483e+07	1.17133e+07	1.53291e+07	1.58263e+07	1.75e+07	1.19602e+07	2.08186e+07	1.55318e+07	0.0769932	0.563184
GTPBP6	84994.1	23024.4	8406.79	30596.6	18349.9	65862.1	46974.3	4566.56	-0.0192822	0.698292
GUK1	2.54033e+06	3.37161e+06	2.49175e+06	2.27973e+06	2.72726e+06	3.76608e+06	2.39308e+06	1.98868e+06	0.0120929	0.696731
GYG1	832239	1.12571e+06	132748	274684	1.17163e+06	1.09789e+06	183851	274998	0.293577	0.497488
GYS1	1.08669e+06	899700	1.01027e+06	1.14987e+06	1.43908e+06	936567	1.19874e+06	1.05937e+06	0.118208	0.361126
GYS2	675784	339761	712891	828687	746009	320758	712013	1.08355e+06	0.123004	0.509902
H1F0	2.10245e+07	1.09054e+07	1.0147e+07	2.16341e+07	1.73478e+07	1.05884e+07	8.60718e+06	1.82751e+07	-0.128313	0.50929
H1FX	1.61717e+07	7.79357e+06	7.08363e+06	1.13032e+07	8.82672e+06	7.44264e+06	4.86437e+06	8.47506e+06	-0.523578	0.0563284
H2AFY	5.02983e+08	3.16195e+08	3.38722e+08	3.9714e+08	3.6759e+08	2.93471e+08	3.24058e+08	3.88321e+08	-0.13432	0.216864
H2AFY2	8.75601e+07	3.7396e+07	5.07186e+07	6.24863e+07	7.09537e+07	3.71766e+07	4.59142e+07	5.70945e+07	-0.125327	0.251759
H2AFZ	8.58981e+07	7.17407e+07	4.63487e+07	6.23171e+07	7.72065e+07	5.74312e+07	4.02838e+07	6.46704e+07	-0.153263	0.216864
H3F3A	7.59006e+08	2.08594e+08	2.48612e+08	5.7264e+08	7.79953e+08	1.49496e+08	1.71041e+08	4.92696e+08	-0.00721672	0.712334
H6PD	430252	760597	363776	194437	420478	558917	230461	159748	-0.31189	0.142712
HACD2	635678	682939	714954	993818	795484	671948	701950	820029	0.0238756	0.668147
HACD3	2.55656e+07	1.71405e+07	1.27364e+07	2.03187e+07	2.45026e+07	1.60537e+07	1.46326e+07	2.44107e+07	0.0202642	0.674613
HACD4	668103	271122	72682.6	432299	471927	255872	116542	542337	-0.0611814	0.657417
HADH	2.23509e+07	2.76183e+07	2.14818e+07	2.0829e+07	2.74604e+07	2.61927e+07	2.06345e+07	1.96701e+07	0.0103426	0.673913
HADHA	1.60253e+08	2.73903e+08	2.05377e+08	1.69691e+08	1.88842e+08	1.80022e+08	2.09323e+08	1.65247e+08	-0.0173314	0.673913
HADHB	1.32294e+08	1.77597e+08	1.55901e+08	1.33168e+08	1.40832e+08	1.3757e+08	1.61718e+08	1.37817e+08	-0.0157403	0.661733
HAGH	1.09574e+07	8.64465e+06	6.4919e+06	1.00436e+07	1.16302e+07	9.67152e+06	7.4346e+06	1.23653e+07	0.184832	0.0416634
HARS	1.78048e+07	1.9737e+07	1.56653e+07	3.79624e+07	1.88944e+07	1.77157e+07	1.58331e+07	2.08566e+07	-0.0930128	0.549477
HAT1	2.17961e+06	1.5373e+06	860437	1.24665e+06	1.73552e+06	1.4868e+06	1.28975e+06	1.50757e+06	0.100556	0.583373
HAX1	143260	325693	115701	126819	285358	121900	137546	151848	0.146412	0.52516
HBS1L	1.98095e+06	1.11108e+07	2.31401e+06	1.90779e+06	2.25026e+06	1.02715e+07	1.46004e+06	2.13838e+06	-0.0412064	0.658905
HCAR2	5860.47	16523.8	9948.58	5301.97	5537.31	2859.36	16737.1	3217.47	-0.0639807	0.455406
HCCS	3.64168e+06	4.50325e+06	4.98158e+06	3.99158e+06	4.16803e+06	4.10515e+06	4.6836e+06	4.92651e+06	0.0520812	0.57689
HCFC1	2.0525e+06	2.13453e+06	1.70504e+06	1.61818e+06	2.13046e+06	2.40988e+06	1.15889e+06	1.43198e+06	-0.124555	0.381394
HCLS1	1.22669e+07	7.83501e+06	1.3958e+07	1.41444e+07	8.84742e+06	9.75963e+06	1.11906e+07	1.33283e+07	-0.144221	0.348193
HDAC1	1.10299e+06	909631	985339	1.02794e+06	1.22302e+06	947388	859784	930078	-0.0374863	0.598475
HDAC2	1.79094e+06	1.51982e+06	1.46652e+06	1.60681e+06	1.68198e+06	1.81773e+06	1.68603e+06	1.36018e+06	0.0389127	0.615817
HDAC3	224507	48126.8	9292.73	5765.11	16437.9	13405	0	9231.11	-0.537996	0.0742186
HDAC6	160530	101267	146246	133309	135282	87298.1	122420	167455	-0.0114747	0.704384
HDDC2	219870	224511	69915.5	343695	181726	251301	107719	241100	-0.0430315	0.668146
HDGF	1.72692e+08	1.1558e+08	1.34021e+08	1.4132e+08	1.33003e+08	1.14344e+08	1.00561e+08	1.54484e+08	-0.166093	0.469355
HDGFRP2	7.26088e+06	7.04843e+06	5.81152e+06	5.81238e+06	5.27074e+06	6.70515e+06	4.27412e+06	5.79252e+06	-0.249806	0.403457
HDGFRP3	4.02481e+06	2.01785e+06	1.53274e+06	2.78213e+06	2.48371e+06	1.80377e+06	1.67726e+06	3.1379e+06	-0.212456	0.41195
HDHD2	644161	596077	399666	676299	886490	852688	461576	397688	0.170444	0.315858
HDHD3	1.27231e+06	1.23333e+06	953282	995328	492047	1.23055e+06	1.05755e+06	1.07287e+06	-0.142036	0.538432
HDLBP	6.6107e+07	6.54564e+07	7.42384e+07	6.16571e+07	5.90581e+07	5.99381e+07	6.89109e+07	6.01664e+07	-0.115928	0.1607
HEATR1	176740	82833.4	132284	138387	120463	27410.2	124059	142493	-0.210767	0.455468
HEBP1	1.23302e+08	1.09975e+08	8.15057e+07	7.68831e+07	5.81164e+07	8.19069e+07	4.1856e+07	6.74277e+07	-0.673487	0.000656351
HEBP2	6.34438e+06	6.97144e+06	6.46808e+06	7.79623e+06	8.00379e+06	8.60323e+06	5.72078e+06	6.95291e+06	0.067851	0.545032
HECTD1	232594	149163	223610	322055	287581	135232	184057	204983	-0.285761	0.40836
HELB	9.62892e+06	3.44382e+06	3.07796e+06	8.25449e+06	8.52378e+06	5.03892e+06	2.6392e+06	6.82113e+06	-0.0352895	0.684553
HERC2	16017.4	81434.8	4366.63	4986.78	12144.1	55221.7	3615.54	52426.2	0.0321931	0.668147
HERC4	257849	184369	385264	493205	381514	208394	360013	367888	-0.0679003	0.664098
HERC6	1491.65	11582.4	19201	41664.3	5307.4	2679.31	14559.6	88754.9	0.0527352	0.628112
HEXA	2.45212e+06	1.71609e+06	1.3426e+06	2.80065e+06	2.98543e+06	1.94985e+06	1.48663e+06	3.41234e+06	0.219219	0.21329
HEXB	1.24157e+07	8.61038e+06	1.19408e+07	1.34519e+07	1.56735e+07	1.17159e+07	1.34347e+07	1.47949e+07	0.270136	0.000500522
HEXDC	336031	407205	603666	611578	954854	434832	561392	519910	0.151394	0.494704
HEXIM1	3.59742e+06	1.62901e+06	2.21436e+06	1.88869e+06	2.24732e+06	1.6286e+06	1.19372e+06	1.98406e+06	-0.495408	0.344884
HGS	2.86789e+06	3.20667e+06	3.61896e+06	3.28889e+06	3.14491e+06	3.26928e+06	4.16109e+06	3.68283e+06	0.0960404	0.453651
HHAT	5.48094e+08	2.51918e+08	2.93215e+08	3.19444e+08	2.32353e+08	2.42454e+08	3.51479e+08	2.63871e+08	-0.153794	0.4467
HIBADH	1.25542e+07	1.42341e+07	1.1582e+07	1.1281e+07	1.48283e+07	1.54186e+07	1.16774e+07	1.11162e+07	0.0906635	0.364893
HIBCH	2.29301e+07	1.65243e+07	1.83027e+07	1.38881e+07	2.66333e+07	1.47059e+07	1.95648e+07	1.3065e+07	0.0251543	0.631985
HID1	93115.2	500788	369460	295330	59203.8	259881	565769	447962	-0.029126	0.695076
HIGD1A	38360	148170	110460	102545	85947.2	121466	131381	106803	0.166967	0.518312
HINT1	4.64135e+07	5.2394e+07	4.6085e+07	4.63302e+07	5.04713e+07	5.62618e+07	4.59137e+07	4.89e+07	0.0771332	0.407338
HINT2	4.0046e+06	4.34733e+06	3.69004e+06	3.87833e+06	6.92903e+06	4.7509e+06	3.36705e+06	3.60297e+06	0.0935188	0.502545
HINT3	979954	975718	1.17468e+06	951615	981506	1.03046e+06	1.2574e+06	984929	0.0306591	0.615817
HIP1R	523163	1.00962e+06	591623	502497	472505	820361	636712	603986	0.00374451	0.709516
HIST1H1A	122177	24928.8	8453.16	165508	407617	30071.6	11905.2	86049.7	0.175853	0.560098
HIST1H1B	6.27616e+07	2.44768e+07	3.27711e+07	5.71525e+07	4.59375e+07	2.60342e+07	2.06008e+07	4.72529e+07	-0.322784	0.0121588
HIST1H1C	5.6763e+08	2.60174e+08	3.70028e+08	3.40901e+08	3.18049e+08	2.26301e+08	2.45355e+08	3.46165e+08	-0.44134	0.0283443
HIST1H2AG	3.75374e+07	1.33154e+07	9.62002e+06	1.21956e+07	5.48316e+07	9.83209e+06	1.19365e+07	1.39499e+07	-0.150663	0.635659
HIST1H3A	7.59204e+08	2.51841e+08	2.35271e+08	5.36363e+08	9.32983e+08	1.8785e+08	1.84877e+08	5.00612e+08	0.00740268	0.710721
HIST1H4A	7.04671e+08	3.37066e+08	3.77888e+08	7.01245e+08	6.68623e+08	3.5069e+08	3.33107e+08	6.16175e+08	-0.0721036	0.549477
HIST2H2AA3	4.03589e+06	1.20645e+07	2.1103e+06	4.01844e+06	1.28411e+07	3.80615e+06	2.94776e+06	7.77631e+06	0.662585	0.302805
HIST2H2BC	84416	29943.3	1.00492e+06	832599	97481.1	87116	721288	770903	0.0288913	0.682154
HIST2H2BF	8.03771e+08	4.5152e+08	4.73965e+08	6.5568e+08	6.57478e+08	4.12536e+08	3.69499e+08	6.09553e+08	-0.220866	0.0774095
HIST2H3A	2.58066e+08	8.21065e+07	7.21774e+07	1.76168e+08	3.38858e+08	5.57531e+07	5.42031e+07	1.70044e+08	0.0310085	0.69519
HK1	1.39887e+08	1.05046e+08	1.31297e+08	1.21965e+08	1.39256e+08	8.07957e+07	1.41562e+08	1.40044e+08	-0.00736264	0.704006
HK2	3.05358e+06	4.19669e+06	4.80888e+06	3.46534e+06	3.61399e+06	3.93797e+06	5.01854e+06	3.78902e+06	0.0990568	0.462472
HLA-A	592348	1.2028e+06	589209	155127	941843	1.13512e+06	616660	289598	0.261387	0.25758
HLA-A	207860	275966	66294.5	1.0391e+06	467376	264269	90578	1.02862e+06	0.304377	0.386329
HLA-DPA1	6647.16	2169.87	1104.15	818.304	166712	1865.25	49167.6	790.031	0.491808	0.0939989
HLA-DRA	4.57019e+06	6.01272e+06	4.803e+06	3.39637e+06	5.05073e+06	5.86029e+06	4.52238e+06	7.25286e+06	0.136201	0.604553
HLA-DRB1	1.72884e+06	85082.5	653271	100774	2.19793e+06	81863.7	747955	58879.4	-0.0264946	0.683078
HLA-DRB1	546589	991616	677931	628398	562788	1.00284e+06	594686	748728	-0.0237274	0.69609
HLA-DRB5	1991.87	193097	6819.87	3056.34	2382.99	78535	3357.51	4399.75	-0.161721	0.35052
HLA-E	4.23974e+06	3.53959e+06	2.97376e+06	2.63783e+06	2.60371e+06	1.98833e+06	3.14312e+06	3.75438e+06	-0.298828	0.352577
HLA-F	0	120578	20449.9	0	0	4960.34	2106.67	1182.92	-0.269795	0.276535
HLA-G	1197.99	735.527	60.4508	64.5683	768.365	2036.66	40.2784	87.834	-0.0101326	0.656589
HM13	1.14432e+07	1.29376e+07	1.58051e+07	1.24782e+07	1.32645e+07	1.17868e+07	1.94138e+07	1.56502e+07	0.169208	0.0877808
HMGA1	5.8848e+07	3.28915e+07	3.46413e+07	4.04051e+07	3.23528e+07	2.38322e+07	2.64889e+07	3.76895e+07	-0.702171	0.114994
HMGA2	1.65069e+06	466917	1.19598e+06	2.91218e+06	674774	365904	1.01078e+06	4.12798e+06	-0.491426	0.279481
HMGB1	2.8239e+07	1.59697e+07	2.5643e+07	2.08731e+07	1.76563e+07	1.94117e+07	1.8809e+07	3.28474e+07	-0.00582044	0.707615
HMGB2	2.30541e+07	1.64175e+07	1.0124e+07	1.38702e+07	1.77197e+07	1.63285e+07	7.51922e+06	1.25374e+07	-0.203102	0.251484
HMGB3	1.89356e+07	1.90509e+07	1.90911e+07	1.52575e+07	1.61127e+07	1.54576e+07	1.72886e+07	1.82686e+07	-0.0980979	0.402297
HMGCL	8.87636e+06	8.26613e+06	8.39782e+06	9.12522e+06	1.06071e+07	8.25141e+06	8.58838e+06	8.92248e+06	0.0546523	0.423363
HMGCS1	5.38693e+06	9.06411e+06	6.19284e+06	6.1455e+06	8.16418e+06	8.27098e+06	9.66221e+06	7.45452e+06	0.326109	0.0686123
HMGN1	2.32814e+07	1.19748e+07	1.60172e+07	1.65281e+07	1.36398e+07	1.00958e+07	1.08563e+07	1.73504e+07	-0.399516	0.0428323
HMGN5	1.25618e+06	897739	354657	727638	903784	722484	386013	822542	-0.259583	0.395179
HMOX1	424127	977353	807226	1.11922e+06	340301	1.18297e+06	857533	453833	-0.310054	0.548924
HMOX2	1.87104e+06	3.36016e+06	2.53097e+06	2.34062e+06	2.38984e+06	3.02094e+06	3.0003e+06	2.07401e+06	0.0557447	0.557384
HN1	1.0611e+06	759602	1.195e+06	755719	1.17473e+06	519818	890622	977345	-0.106278	0.591004
HN1L	1.01804e+07	4.1276e+06	5.85322e+06	4.89046e+06	6.94878e+06	5.10023e+06	4.03648e+06	6.60947e+06	-0.0631975	0.657417
HNMT	6680.14	0	0	2235.52	57624.1	0	25562.1	0	0.177841	0.417675
HNRNPA0	9.84523e+07	6.3728e+07	6.34026e+07	6.95383e+07	7.86487e+07	6.0418e+07	5.54386e+07	7.47936e+07	-0.118795	0.281086
HNRNPA1	3.62314e+08	2.82578e+08	3.21831e+08	3.1237e+08	3.28538e+08	2.68491e+08	2.87121e+08	3.14429e+08	-0.0779094	0.326995
HNRNPA2B1	7.9611e+08	7.01841e+08	6.60993e+08	7.30556e+08	8.02669e+08	7.13968e+08	6.05584e+08	6.93992e+08	-0.0382438	0.478
HNRNPA3	1.8949e+08	1.40319e+08	1.47673e+08	1.454e+08	1.61118e+08	1.4431e+08	1.32701e+08	1.51315e+08	-0.067303	0.46832
HNRNPAB	1.377e+07	1.08382e+07	1.34049e+07	1.03955e+07	1.12251e+07	9.42075e+06	1.13543e+07	1.28084e+07	-0.108871	0.419716
HNRNPC	1.76567e+08	1.37706e+08	1.17522e+08	1.2444e+08	1.19768e+08	1.36841e+08	1.06941e+08	1.27322e+08	-0.161724	0.277602
HNRNPD	6.627e+07	3.65133e+07	4.09383e+07	5.09327e+07	6.32033e+07	3.94547e+07	4.06794e+07	4.82171e+07	-0.00752993	0.695444
HNRNPDL	2.46172e+07	2.03603e+07	1.58747e+07	1.87119e+07	2.47246e+07	2.23439e+07	1.59273e+07	1.83545e+07	0.0331438	0.623006
HNRNPF	6.08104e+07	5.70445e+07	4.69056e+07	5.51394e+07	7.18799e+07	6.59564e+07	4.14197e+07	5.89612e+07	0.123547	0.266895
HNRNPH1	8.71298e+07	6.48663e+07	7.16194e+07	8.05883e+07	9.05679e+07	6.34306e+07	6.46028e+07	7.07191e+07	-0.0865498	0.239639
HNRNPH2	1.35051e+07	2.76911e+07	8.93371e+06	1.26401e+07	1.64767e+07	1.67663e+07	8.41811e+06	1.07938e+07	-0.140483	0.387025
HNRNPH3	1.95363e+07	1.89313e+07	1.47327e+07	1.81013e+07	2.12233e+07	1.89559e+07	1.28607e+07	1.68787e+07	-0.032533	0.566378
HNRNPK	5.68484e+08	4.307e+08	4.51041e+08	4.1544e+08	4.16555e+08	4.30095e+08	3.89597e+08	4.658e+08	-0.133364	0.395179
HNRNPL	2.41583e+08	1.67185e+08	2.15943e+08	1.95977e+08	2.021e+08	1.55973e+08	1.87672e+08	2.10531e+08	-0.114668	0.282858
HNRNPLL	4.29537e+06	3.51718e+06	2.66911e+06	3.65622e+06	4.25894e+06	3.59056e+06	3.23052e+06	2.42797e+06	-0.0625937	0.553083
HNRNPM	3.52597e+08	3.10946e+08	3.04336e+08	3.42482e+08	4.17748e+08	3.12733e+08	2.9612e+08	3.28498e+08	0.036199	0.461843
HNRNPR	8.88796e+07	4.94663e+07	6.11714e+07	5.79473e+07	6.01927e+07	4.36508e+07	4.86041e+07	6.30285e+07	-0.252142	0.162458
HNRNPU	8.20022e+08	4.97067e+08	5.13311e+08	6.54881e+08	6.09002e+08	4.31409e+08	5.00138e+08	6.68508e+08	-0.161697	0.0971402
HNRNPUL1	3.03238e+07	2.19359e+07	2.07941e+07	2.40883e+07	2.39343e+07	2.00344e+07	1.98293e+07	2.39568e+07	-0.132797	0.276601
HNRNPUL2	1.01593e+08	7.11711e+07	6.07591e+07	7.53386e+07	7.95382e+07	7.43605e+07	5.62731e+07	7.47039e+07	-0.115343	0.38352
HOMER3	2.29778e+06	2.37345e+06	3.2558e+06	2.4526e+06	2.44812e+06	2.22469e+06	3.35212e+06	2.69248e+06	0.047616	0.552244
HOOK1	1.2772e+06	893713	714782	997318	932119	1.13578e+06	774816	978038	-0.0475764	0.631985
HOOK2	10359.4	16603.6	10688.2	9123.89	5617.31	12276.3	22453	22414	0.085484	0.467937
HP1BP3	9.11087e+07	4.56514e+07	3.74084e+07	5.72665e+07	5.65072e+07	4.61692e+07	3.5549e+07	4.8711e+07	-0.196592	0.211006
HPCAL1	108585	65957.5	25943.4	32807.5	34919	133448	34565.7	26601.3	-0.00426979	0.712762
HPGD	4.86868e+07	1.1019e+08	8.33231e+07	4.44065e+07	3.9068e+07	7.02581e+07	7.48808e+07	6.27825e+07	-0.128044	0.623266
HPRT1	1.67653e+06	1.81796e+06	1.44674e+06	1.73483e+06	2.03867e+06	2.12692e+06	1.3968e+06	1.22425e+06	-0.00546485	0.70659
HRAS	698992	872073	950917	818010	721135	699371	786650	656183	-0.223932	0.262715
HRNR	512877	935181	432270	408887	350796	571465	642589	949112	-0.0247644	0.699952
HS1BP3	233766	292129	248926	191130	178673	256372	199990	194139	-0.189882	0.319789
HSBP1	587908	496492	573726	895789	647618	707331	687772	834271	0.169414	0.421149
HSD17B10	4.06993e+07	4.0678e+07	4.26501e+07	3.82743e+07	4.27908e+07	3.97587e+07	4.51294e+07	3.9982e+07	0.0406939	0.48214
HSD17B11	1.38475e+06	218336	480936	648770	1.42577e+06	231032	711742	642927	0.0144034	0.697252
HSD17B12	7.95561e+06	1.28432e+07	8.37613e+06	6.83572e+06	8.43247e+06	1.00646e+07	9.93777e+06	8.20185e+06	0.0759212	0.447001
HSD17B2	6282.41	92790.3	70074.8	53791.2	55937.9	36875.6	237439	38059.4	0.241282	0.45818
HSD17B4	3.94398e+07	4.58746e+07	4.70537e+07	4.07464e+07	4.32592e+07	4.87581e+07	5.41572e+07	4.4251e+07	0.136181	0.0491519
HSD17B7	18.243	32.3418	8.54914	0	3612.94	0	15.8486	669.57	0.00773766	0.674354
HSD17B8	4.42462e+07	3.14496e+07	5.56132e+07	4.90121e+07	3.89118e+07	3.74732e+07	5.99957e+07	4.61088e+07	-0.0142922	0.694684
HSDL1	974933	726934	577616	2.02331e+06	1.13389e+06	1.01065e+06	771189	4.48699e+06	0.608779	0.00668865
HSDL2	9.346e+06	1.09835e+07	7.42461e+06	8.93201e+06	9.94263e+06	8.69917e+06	7.82837e+06	1.00337e+07	0.0226653	0.649196
HSP90AA1	9.1522e+08	8.52043e+08	7.12896e+08	9.38197e+08	9.78473e+08	9.07865e+08	7.07198e+08	9.88955e+08	0.0615702	0.548924
HSP90AB1	4.31465e+08	3.79193e+08	3.63684e+08	4.71903e+08	5.03674e+08	3.615e+08	4.00348e+08	4.82572e+08	0.090945	0.286343
HSP90AB4P	4.72986e+07	5.30215e+07	4.45842e+07	4.84047e+07	5.97145e+07	5.12007e+07	4.79413e+07	5.54242e+07	0.164736	0.0639932
HSP90B1	5.27131e+08	5.35242e+08	5.64728e+08	5.82667e+08	6.51902e+08	5.50832e+08	5.95676e+08	5.52845e+08	0.0830006	0.239023
HSPA12B	1.05922e+06	188205	439352	231331	203247	333656	516012	160274	-0.156283	0.582935
HSPA1A	4.27798e+08	3.23142e+08	2.69581e+08	3.54066e+08	4.62063e+08	3.65095e+08	2.61966e+08	3.35615e+08	0.0412927	0.555848
HSPA2	3.68404e+06	2.0265e+06	2.33944e+06	2.41067e+06	3.61467e+06	2.16332e+06	2.05039e+06	2.07934e+06	-0.116283	0.401865
HSPA4	9.0955e+07	9.66512e+07	9.77125e+07	1.01067e+08	1.10627e+08	9.48683e+07	1.02495e+08	1.07838e+08	0.101986	0.18243
HSPA4L	3.6709e+07	3.51491e+07	3.47483e+07	3.64234e+07	4.0827e+07	3.59022e+07	3.26062e+07	3.81285e+07	0.0407085	0.523526
HSPA5	6.46133e+08	4.98757e+08	6.75064e+08	6.57762e+08	7.13245e+08	5.57124e+08	6.56941e+08	6.03858e+08	0.01756	0.665624
HSPA8	1.36568e+09	1.1075e+09	1.12955e+09	1.27997e+09	1.42697e+09	1.24771e+09	1.15273e+09	1.2804e+09	0.0567009	0.358648
HSPA9	2.46228e+08	2.39905e+08	2.53629e+08	2.42994e+08	2.66044e+08	2.58597e+08	2.48164e+08	2.45124e+08	0.0419098	0.502831
HSPB1	4.13547e+09	3.36096e+09	4.65199e+09	4.55708e+09	4.47207e+09	3.19309e+09	4.51084e+09	5.20434e+09	0.0382267	0.623943
HSPBP1	3.7926e+06	3.42697e+06	2.80897e+06	4.55453e+06	4.47325e+06	4.03138e+06	2.74698e+06	3.39476e+06	-0.0208913	0.680612
HSPD1	6.85402e+08	5.54042e+08	5.91957e+08	6.3205e+08	7.84131e+08	6.14564e+08	6.28496e+08	6.32285e+08	0.110567	0.0941192
HSPE1	1.79284e+08	1.64656e+08	1.70419e+08	1.55161e+08	1.93043e+08	1.56297e+08	1.73712e+08	1.91295e+08	0.0910469	0.398926
HSPG2	3.07765e+07	4.78918e+07	1.49216e+08	9.33014e+07	3.09524e+07	3.71791e+07	1.33714e+08	1.49908e+08	0.0506827	0.653268
HSPH1	1.54518e+08	1.31348e+08	1.04706e+08	1.42683e+08	1.67008e+08	1.39139e+08	1.03925e+08	1.47009e+08	0.0471661	0.56541
HTATIP2	711057	1.26733e+06	1.80878e+06	1.07368e+06	773796	1.69555e+06	1.99008e+06	1.23282e+06	0.213265	0.235264
HTATSF1	339802	322851	583244	426554	149038	398437	256091	556170	-0.227887	0.547899
HTR1F	94293.8	205563	346331	150919	206506	89826.6	197629	169639	-0.149941	0.598077
HTRA1	770344	1.81132e+06	1.3893e+07	5.49522e+06	440602	1.94665e+06	1.50841e+07	6.30453e+06	-0.0701654	0.595183
HTRA2	29042.9	15316.1	0	10613.4	14547.3	11385.2	1421.03	12362.3	-0.0663574	0.583373
HTT	762.78	2530.32	414.477	26.1065	2605.48	1233.21	433.186	482.217	-0.0086279	0.659488
HUWE1	7.77141e+06	5.62496e+06	5.84922e+06	6.87554e+06	1.10972e+07	6.31253e+06	6.43637e+06	5.40898e+06	0.141467	0.330602
HYDIN	151898	1.2948e+06	200632	208444	384798	1.38392e+06	221466	113244	0.104944	0.627756
HYOU1	5.95353e+07	6.92263e+07	7.67356e+07	6.91124e+07	7.28824e+07	7.49943e+07	8.72365e+07	6.45419e+07	0.122662	0.205503
HYPK	473393	452351	485250	449636	546473	606946	440482	464620	0.148033	0.419716
IAH1	370974	317916	356779	383363	456646	325912	277310	386911	0.000287385	0.716614
IARS	4.84717e+07	4.73943e+07	4.08113e+07	4.37814e+07	5.19305e+07	4.61594e+07	4.50898e+07	4.38978e+07	0.0387987	0.473378
IARS2	2.42981e+07	1.86286e+07	1.97861e+07	2.22763e+07	2.85194e+07	1.688e+07	2.26379e+07	2.00206e+07	0.052325	0.583373
ICAM1	1.25195e+06	1.80195e+06	3.63158e+06	1.64226e+06	1.57153e+06	1.57337e+06	4.00428e+06	1.39384e+06	-0.0108061	0.704161
ICE2	175497	191895	518421	418508	158226	535864	482558	282915	0.0610005	0.659488
ICMT	9678.14	965.805	10988.2	33806.1	38778	25451	32074.4	105549	0.593452	0.00272961
IDE	4.14391e+06	4.69136e+06	5.14654e+06	5.35886e+06	5.37834e+06	4.66574e+06	5.46368e+06	6.01923e+06	0.157208	0.0369098
IDH1	1.2465e+08	1.33698e+08	1.81992e+08	1.28957e+08	1.44877e+08	1.41343e+08	1.90515e+08	1.47712e+08	0.155827	0.210459
IDH2	1.26202e+08	9.08828e+07	6.33166e+07	7.78745e+07	1.27721e+08	9.39988e+07	6.77492e+07	8.44498e+07	0.0661519	0.538432
IDH3A	2.04757e+07	1.57303e+07	2.05412e+07	2.08263e+07	2.46639e+07	1.84484e+07	1.99004e+07	1.94318e+07	0.0869657	0.288811
IDH3B	1.07689e+07	1.09584e+07	1.08187e+07	1.07141e+07	1.13338e+07	1.10741e+07	1.0854e+07	1.0175e+07	0.00476183	0.696731
IDH3G	4.39373e+06	4.8154e+06	4.68041e+06	3.51424e+06	3.19718e+06	4.68863e+06	3.72356e+06	3.66115e+06	-0.143118	0.469286
IDI1	1.42421e+06	1.12796e+06	831535	1.5175e+06	2.94252e+06	1.38296e+06	2.12696e+06	1.45268e+06	0.620347	0.00889703
IDO1	54393.3	76390.2	254818	181846	82704.5	64178	572594	79306	-0.00461984	0.714148
IER3IP1	2.42011e+06	2.38897e+06	3.03744e+06	2.54514e+06	2.54638e+06	2.45022e+06	3.01538e+06	2.73769e+06	0.0598603	0.602586
IFI16	5.24739e+07	4.63953e+07	3.85743e+07	4.28626e+07	3.98493e+07	4.13766e+07	3.24222e+07	3.96008e+07	-0.21412	0.041416
IFI30	55839.3	35420	204353	30684.7	24843.4	94039.8	90303.8	71075	0.0600978	0.676937
IFI35	202055	464712	388995	269439	187533	484299	324406	252743	-0.11594	0.514718
IFIT1	173186	111130	194778	62689	92124.3	93339.5	121640	59019.5	-0.234664	0.421854
IFIT3	84258.5	135929	151830	82259.7	33748.3	142427	206035	53904.3	-0.102528	0.599733
IFIT5	28678.3	262001	77345.9	56743	91314.2	132750	120287	115308	0.409595	0.0638275
IFT122	1.80069e+07	2.80812e+07	2.51611e+07	2.77237e+07	1.78286e+07	2.16927e+07	2.32995e+07	3.44265e+07	-0.0171516	0.684567
IFT140	2.09497e+07	2.31031e+07	1.62214e+07	1.72024e+07	1.8995e+07	2.16888e+07	1.45819e+07	1.28069e+07	-0.222357	0.220334
IFT172	9.40774e+06	6.45869e+06	6.04096e+06	8.24789e+06	8.47696e+06	7.96441e+06	5.0657e+06	7.68833e+06	-0.0717471	0.610169
IFT20	742048	371944	340281	583685	765401	857573	630034	616755	0.287578	0.338888
IFT22	2.45341e+06	1.64212e+06	764644	1.9161e+06	2.57301e+06	1.95729e+06	1.33697e+06	1.66147e+06	-0.0306813	0.68597
IFT27	1.18446e+07	8.9272e+06	5.70081e+06	1.04192e+07	1.50385e+07	1.02665e+07	5.88597e+06	1.11535e+07	0.211564	0.33414
IFT43	3260.03	10895.7	33.4937	1428.44	3679.41	4727.22	1175.16	0	-0.0304943	0.60996
IFT46	14342.4	8547.85	11610.6	6711.01	29528.7	166425	5460.93	1860.24	0.202353	0.439461
IFT52	451938	466681	196044	320592	515932	556941	222112	317817	0.0449199	0.664098
[truncated: 2,861 more rows]
